# Supplementary material for: The Functions of Mediator in Candida albicans Support a Role in Shaping Species-Specific Gene Expression
Source: PLoS Genet. 2012 Apr 5;8(4):e1002613. doi: 10.1371/journal.pgen.1002613 (PMC3320594; doi:10.1371/journal.pgen.1002613)
Supplement: Dataset S1 — The complete transcriptome analysis data for the med31ΔΔ mutant. (XLS) [file pgen.1002613.s001.xls]

## Sheet: SIGNIFICANT GENES
med31 1.5-fold p005
med31 28 July
The significantly differentially expressed Genes from the Volcano Plot built by comparing "Experiment med31 " with itself, using the Genes in the "all genes" Gene list. Multiple Testing Correction: None. Which Genes were differentially expressed was defined by Normalized Value: 1.5 and a P-value Cutoff: 0.05
Experiment ()*S		med31
Systematic	P-value	Normalized	Common	Description	GO biological process	GO molecular function	GO cellular component
orf19.5557	0.00112	8.87708	MNN4-4	Putative mannosyltransferase; transcription is upregulated in a mutant lacking the Ssk1p response regulator proteinor in a nik1 homozygous null mutant, but not in chk1 or sln1 null mutants; pheromone induced	GO:0009272 fungal-type cell wall biogenesis | GO:0006950 response to stress | GO:0006486 protein amino acid glycosylation | GO:0000032 cell wall mannoprotein biosynthetic process |	GO:0000030 mannosyltransferase activity | GO:0030528 transcription regulator activity |
orf19.6078	0.000579	5.40986	POL93	Predicted ORF in retrotransposon Tca8 with similarity to the Pol region of retrotransposons encoding reverse transcriptase, protease and integrase; downregulated in response to ciclopirox olamine; induced upon biofilm formation
orf19.7585	3.66e-05	4.60079	INO1	Inositol-1-phosphate synthase; enzyme of inositol biosynthesis; antigenic in human; repressed by farnesol (in biofilm) or caspofungin; regulated during planktonic growth; upstream inositol/choline regulatory element; glycosylation predicted	GO:0006021 inositol biosynthetic process |	GO:0004512 inositol-3-phosphate synthase activity |	GO:0009986 cell surface | GO:0030446 hyphal cell wall | GO:0005737 cytoplasm |
orf19.4477	0.00103	4.0394	CSH1	Member of aldo-keto reductase family, similar to aryl alcohol dehydrogenases; role in adhesion to fibronectin, cell surface hydrophobicity; regulated by temperature, growth phase, benomyl, macrophage interaction; azole resistance associated	GO:0007160 cell-matrix adhesion | GO:0009405 pathogenesis | GO:0006081 cellular aldehyde metabolic process | GO:0042710 biofilm formation |	GO:0016491 oxidoreductase activity | GO:0018456 aryl-alcohol dehydrogenase activity |	GO:0005829 cytosol | GO:0009986 cell surface | GO:0030446 hyphal cell wall |
orf19.13	0.0117	3.81733		Putative glucokinase; regulated upon yeast-hyphal switch; regulated by Efg1p; fluconazole-induced; induced in core stress response; shows colony morphology-related gene regulation by Ssn6p; merged with orf19.734 in Assembly 20
orf19.5025	0.0166	3.70572	MET3	Putative ATP sulfurlyase of sulfate assimilation; repressed by Met or Cys, Sfu1p, or in fluconazole-resistant isolate; strongly induced on biofilm formation, even in presence of Met and Cys; Hog1p-, caspofungin-, possibly adherence-induced	GO:0000103 sulfate assimilation | GO:0006555 methionine metabolic process |	GO:0004781 sulfate adenylyltransferase (ATP) activity |	GO:0005739 mitochondrion |
orf19.6116	0.0336	3.69303	GLK4	Protein described as a glucokinase; decreased expression in hyphae compared to yeast-form cells	GO:0005975 carbohydrate metabolic process |	GO:0004340 glucokinase activity |	GO:0005829 cytosol |
orf19.3461	0.00166	3.60172		Predicted ORF in Assemblies 19, 20 and 21; oxidative stress-induced via Cap1p; transcription is induced in response to alpha pheromone in SpiderM medium
orf19.6202	0.000156	3.23391	RBT4	Similar to plant pathogenesis-related proteins; required for virulence in mouse systemic, rabbit corneal infections; not required for filamentation; secretion signal; TUP1/RFG1/SSN6/HOG1 repressed; serum, hyphal, pheromone, alkaline-induced	GO:0009405 pathogenesis | GO:0042493 response to drug |		GO:0005576 extracellular region | GO:0005635 nuclear envelope | GO:0005783 endoplasmic reticulum |
orf19.5620	0.033	3.19553		Predicted ORF in Assemblies 19, 20 and 21; regulated by Gcn4p; induced in response to amino acid starvation (3-aminotriazole treatment); increased transcription is observed upon benomyl treatment or in an azole-resistant strain that overexpresses MDR1	GO:0030968 endoplasmic reticulum unfolded protein response |
orf19.251	0.0143	3.04965		ThiJ/PfpI protein family; antigenic (Cand a 3 allergen); binds human immunoglobulin E; 2 N-glycosylation motifs; alkaline, fluconazole, Hog1p-downregulated; induced in core stress response or by oxidative stress (via Cap1p)			GO:0030446 hyphal cell wall | GO:0005625 soluble fraction |
orf19.2048	0.0498	2.76793		Transcription is positively regulated by Sfu1p
orf19.4255	0.00375	2.63803	ECM331	GPI-anchored protein; mainly at plasma membrane, also at cell wall; caspofungin induced; Plc1p-regulated; repressed by Rim101p, Hog1p; colony morphology-related gene regulation by Ssn6p; induced in cyr1 homozygous null mutant yeast-form cel			GO:0009986 cell surface | GO:0005886 plasma membrane | GO:0009277 fungal-type cell wall |
orf19.3145.4	0.00751	2.55805		ORF Predicted by Annotation Working Group; removed from Assembly 20
orf19.3740	0.0248	2.45357	PGA23	Putative GPI-anchored protein of unknown function; transcription is negatively regulated by Rim101p; regulated by Cyr1p; shows colony morphology-related gene regulation by Ssn6p	GO:0042493 response to drug |		GO:0009986 cell surface |
orf19.5686	0.000151	2.41226		Predicted ORF in Assemblies 19, 20 and 21
orf19.6484	0.0118	2.37332		Predicted ORF in Assemblies 19, 20 and 21
orf19.7522	4.12e-06	2.34542		Predicted ORF in Assemblies 19, 20 and 21; mutation confers hypersensitivity to amphotericin B	GO:0009435 NAD biosynthetic process | GO:0042493 response to drug |	GO:0004061 arylformamidase activity |
orf19.272	0.000815	2.33923	FAA21	Predicted acyl CoA synthetase; upregulated upon phagocytosis; transcription is regulated by Nrg1p and Mig1p	GO:0006629 lipid metabolic process | GO:0006499 N-terminal protein myristoylation |	GO:0004467 long-chain-fatty-acid-CoA ligase activity |	GO:0005739 mitochondrion | GO:0005777 peroxisome |
orf19.1180	0.0109	2.2606		Predicted ORF in Assemblies 19, 20 and 21		GO:0047536 2-aminoadipate transaminase activity |	GO:0005634 nucleus | GO:0005737 cytoplasm |
orf19.5645	0.00658	2.23759	MET15	O-acetylhomoserine O-acetylserine sulfhydrylase; involved in sulfur amino acid biosynthesis; immunogenic; Hog1p, biofilm, possibly adherence-induced; brown colony color of homozygous mutant in Pb(2+) medium is visual selection marker	GO:0009086 methionine biosynthetic process | GO:0042493 response to drug |	GO:0003961 O-acetylhomoserine aminocarboxypropyltransferase activity | GO:0004124 cysteine synthase activity |	GO:0030446 hyphal cell wall | GO:0005625 soluble fraction | GO:0005829 cytosol | GO:0001950 plasma membrane enriched fraction | GO:0005737 cytoplasm |
orf19.5094	0.0489	2.20809	BUL1	Protein not essential for viability; macrophage/pseudohyphal-induced; similar to S. cerevisiae Bul1p, which may be involved in selection of substrates for ubiquitination	GO:0000209 protein polyubiquitination | GO:0006513 protein monoubiquitination | GO:0000001 mitochondrion inheritance |		GO:0005886 plasma membrane |
orf19.4082	0.0331	2.1819	DDR48	Immunogenic stress-associated protein; regulated by filamentous growth pathways; induced by benomyl, caspofungin, or in azole-resistant strain; Hog1p, farnesol, alkaline downregulated; similar to S. cerevisiae Ddr48p	GO:0006950 response to stress | GO:0030448 hyphal growth | GO:0006979 response to oxidative stress |		GO:0030446 hyphal cell wall |
orf19.4624	0.00331	2.16849	HRT2	Protein described as having a role in Ty3 transposition; decreased expression in hyphae compared to yeast-form cells; protein detected by mass spec in stationary phase cultures			GO:0005634 nucleus | GO:0005737 cytoplasm |
orf19.2516	0.00158	2.14544		Predicted ORF in Assemblies 19, 20 and 21	GO:0006457 protein folding |	GO:0003756 protein disulfide isomerase activity | GO:0015035 protein disulfide oxidoreductase activity |	GO:0005788 endoplasmic reticulum lumen | GO:0005783 endoplasmic reticulum |
orf19.4981	0.0169	2.13885		Predicted ORF in Assemblies 19, 20 and 21
orf19.716	0.0195	2.13818		Predicted ORF in Assemblies 19, 20 and 21; regulated by Nrg1p, Tup1p; transcription is repressed in response to alpha pheromone in SpiderM medium
orf19.4716	0.011	2.11349	GDH3	Protein described as similar to NADP-glutamate dehydrogenase; hyphal downregulated expression; transcription is regulated by Nrg1p, Plc1p; downregulated by Efg1p; upregulated by Rim101p at pH 8; ciclopirox olamine induced	GO:0006537 glutamate biosynthetic process |	GO:0004354 glutamate dehydrogenase (NADP+) activity |	GO:0005739 mitochondrion | GO:0005634 nucleus | GO:0005625 soluble fraction |
orf19.338	0.0167	2.06333		Predicted ORF in Assemblies 19, 20 and 21; Hog1p-downregulated; shows colony morphology-related gene regulation by Ssn6p; protein detected by mass spec in stationary phase cultures			GO:0005737 cytoplasm |
orf19.1300	0.00293	2.06049		Predicted ORF in Assemblies 19, 20 and 21			GO:0005740 mitochondrial envelope |
orf19.1589.1	0.011	2.03819		ORF added to Assembly 21 based on comparative genome analysis
orf19.1857	0.000629	2.02232		Protein not essential for viability	GO:0006358 regulation of transcription from RNA polymerase II promoter, global | GO:0006338 chromatin remodeling |	GO:0004402 histone acetyltransferase activity |	GO:0005634 nucleus |
orf19.2885	0.00374	2.01315	PRI2	Gene adjacent to CDC68; divergently transcribed with CDC68	GO:0006273 lagging strand elongation | GO:0006270 DNA replication initiation | GO:0000731 DNA synthesis during DNA repair | GO:0006269 DNA replication, synthesis of RNA primer |	GO:0003896 DNA primase activity |	GO:0005635 nuclear envelope | GO:0005658 alpha DNA polymerase |
orf19.6709	0.00457	2.00727		Predicted ORF in Assemblies 19, 20 and 21
orf19.5037	0.00669	2.00466		Protein not essential for viability
orf19.1092	0.00112	1.97061		Predicted ORF in Assemblies 19, 20 and 21	GO:0006490 oligosaccharide-lipid intermediate assembly |	GO:0000033 alpha-1,3-mannosyltransferase activity |	GO:0005783 endoplasmic reticulum |
orf19.6607	0.00204	1.97054		Predicted ORF in Assemblies 19, 20 and 21
orf19.4358	0.0166	1.97004		Predicted ORF in Assemblies 19, 20 and 21			GO:0005739 mitochondrion |
orf19.5840	0.000275	1.96438		Predicted ORF in Assemblies 19, 20 and 21
orf19.2062	0.0334	1.95521	SOD4	Copper- and zinc-containing superoxide dismutase; role in response to host innate immune ROS; regulated on white-opaque switching; ciclopirox olamine induced; caspofungin repressed; member of family that includes SOD1, SOD4, SOD5, and SOD6	GO:0000303 response to superoxide | GO:0052059 evasion or tolerance by symbiont of host-produced reactive oxygen species |	GO:0004784 superoxide dismutase activity |	GO:0009986 cell surface | GO:0030445 yeast-form cell wall | GO:0009277 fungal-type cell wall | GO:0030446 hyphal cell wall |
orf19.3612	0.0271	1.95196	PST2	Putative NADH:quinone oxidoreductase; similar to 1,4-benzoquinone reductase; immunogenic in mice; benomyl treatment induces transcription; oxidative stress-induced via Cap1p; fungal-specific (no human/murine homolog), farnesol-downregulated		GO:0050625 2-hydroxy-1,4-benzoquinone reductase activity |	GO:0030446 hyphal cell wall |
orf19.3797	0.000537	1.9399		Predicted ORF in Assemblies 19, 20 and 21		GO:0003735 structural constituent of ribosome |	GO:0005762 mitochondrial large ribosomal subunit |
orf19.7214	0.000876	1.93329		Similar to glucan 1,3-beta-glucosidase; regulated by Nrg1p, Tup1p; possibly regulated by Tac1p; induced upon biofilm formation; induced by nitric oxide; induced during cell wall regeneration; detected by mass spec in stationary phase			GO:0005737 cytoplasm |
orf19.7068	0.0133	1.88225	MAC1	Transcriptional regulator of CTR1, which encodes a copper transporter; activates CTR1 transcription under low-copper conditions; ectopic expression causes copper-sensitive stimulation of filamentation in S. cerevisiae	GO:0006827 high-affinity iron ion transport | GO:0006367 transcription initiation from RNA polymerase II promoter | GO:0006878 cellular copper ion homeostasis | GO:0045944 positive regulation of transcription from RNA polymerase II promoter | GO:0042493 response to drug | GO:0006876 cellular cadmium ion homeostasis | GO:0042176 regulation of protein catabolic process |	GO:0003700 transcription factor activity | GO:0003704 specific RNA polymerase II transcription factor activity |	GO:0005634 nucleus |
orf19.5192	0.00137	1.88209		Predicted ORF from Assembly 19; removed from Assembly 20
orf19.2754	0.0458	1.87392		Predicted ORF in Assemblies 19, 20 and 21	GO:0045039 protein import into mitochondrial inner membrane |	GO:0008565 protein transporter activity |	GO:0042719 mitochondrial intermembrane space protein transporter complex |
orf19.7625	0.0115	1.87131	PGA1	Putative GPI-anchored protein of unknown function; induced during cell wall regeneration			GO:0009986 cell surface |
orf19.94	0.0094	1.8681		Predicted ORF in Assemblies 19, 20 and 21
orf19.6486	0.00139	1.86598	LDG3	Predicted ORF in Assemblies 19, 20 and 21; induced upon biofilm formation
orf19.405	0.0412	1.85837	VCX1	Putative H+/Ca2+ antiporter; fungal-specific (no human or murine homolog)	GO:0006816 calcium ion transport | GO:0055085 transmembrane transport | GO:0006874 cellular calcium ion homeostasis |	GO:0004408 holocytochrome-c synthase activity | GO:0015085 calcium ion transmembrane transporter activity |	GO:0005774 vacuolar membrane | GO:0000324 fungal-type vacuole |
orf19.5000	7.37e-07	1.85368	CYB2	Protein described as precursor protein of cytochrome b2; transcriptionally regulated by iron; expression greater in high iron; alkaline downregulated; shows colony morphology-related gene regulation by Ssn6p	GO:0006089 lactate metabolic process |	GO:0004460 L-lactate dehydrogenase (cytochrome) activity |	GO:0005758 mitochondrial intermembrane space |
orf19.2165	0.00974	1.85224		Predicted ORF in Assemblies 19, 20 and 21; induced by nitric oxide
orf19.1723	0.00844	1.8345		Predicted ORF in Assemblies 19, 20 and 21	GO:0014074 response to purine |		GO:0005634 nucleus | GO:0005737 cytoplasm |
orf19.6947	0.00907	1.81351	GTT11	Predicted ORF in Assemblies 19, 20 and 21; induced by nitric oxide	GO:0006749 glutathione metabolic process |	GO:0004364 glutathione transferase activity |	GO:0005783 endoplasmic reticulum |
orf19.4356	0.00307	1.79918	HGT3	Putative glucose transporter of the major facilitator superfamily; the C. albicans glucose transporter family comprises 20 members; 12 probable membrane-spanning segments, extended C terminus; expressed in rich medium with 2% glucose	GO:0015758 glucose transport | GO:0008643 carbohydrate transport |	GO:0005355 glucose transmembrane transporter activity | GO:0051119 sugar transmembrane transporter activity |	GO:0005887 integral to plasma membrane | GO:0016020 membrane |
orf19.756	0.0017	1.79321	SAP7	Member of the secreted aspartyl proteinase family; expression detected during human oral infection; regulated by Ssn6p; role in murine intravenous infection; induced during, but not required for, murine vaginal infection	GO:0019538 protein metabolic process | GO:0009405 pathogenesis |	GO:0004190 aspartic-type endopeptidase activity |	GO:0005576 extracellular region | GO:0005886 plasma membrane |
orf19.2886	0.000263	1.78741	CEK1	ERK-family protein kinase, required for wild-type yeast-hyphal switching, mating efficiency, and virulence in a mouse model; Cst20p-Hst7p-Cek1p-Cph1p MAPK pathway regulates mating, and invasive hyphal growth under some conditions	GO:0009405 pathogenesis | GO:0030448 hyphal growth | GO:0000165 MAPKKK cascade | GO:0000747 conjugation with cellular fusion | GO:0007124 pseudohyphal growth | GO:0031505 fungal-type cell wall organization | GO:0042493 response to drug | GO:0006468 protein amino acid phosphorylation | GO:0000750 pheromone-dependent signal transduction involved in conjugation with cellular fusion | GO:0007050 cell…	GO:0004672 protein kinase activity | GO:0004707 MAP kinase activity |	GO:0043332 mating projection tip | GO:0005739 mitochondrion | GO:0005634 nucleus |
orf19.2396	0.000353	1.78583	IFR2	Increased transcription is observed upon benomyl treatment; transcription is upregulated in response to treatment with ciclopirox olamine, alpha pheromone; regulated by oxidative stress (via Cap1p) and osmotic stress (via Hog1p)
orf19.1039	0.0054	1.78247		Predicted ORF in Assemblies 19, 20 and 21	GO:0018348 protein amino acid geranylgeranylation |	GO:0004663 Rab geranylgeranyltransferase activity |	GO:0005968 Rab-protein geranylgeranyltransferase complex |
orf19.6167	0.00179	1.7809	AYR1	Protein described as putative oxidoreductase; transcriptionally induced by interaction with macrophage	GO:0006654 phosphatidic acid biosynthetic process |	GO:0000140 acylglycerone-phosphate reductase activity |	GO:0005811 lipid particle | GO:0005783 endoplasmic reticulum | GO:0005741 mitochondrial outer membrane |
orf19.946	0.0284	1.77421	MET14	Predicted ORF in Assemblies 19, 20 and 21; predicted role in sulfur metabolism; induced upon biofilm formation; possibly adherence-induced	GO:0000103 sulfate assimilation | GO:0006555 methionine metabolic process | GO:0042493 response to drug |	GO:0004020 adenylylsulfate kinase activity |	GO:0005622 intracellular |
orf19.1483	0.0234	1.77349		Predicted ORF in Assemblies 19, 20 and 21	GO:0033617 mitochondrial respiratory chain complex IV assembly |	GO:0005507 copper ion binding |	GO:0031314 extrinsic to mitochondrial inner membrane |
orf19.2735	0.0109	1.76079	SEN2	Predicted ORF in Assemblies 19, 20 and 21; mutation confers hypersensitivity to toxic ergosterol analog, and to amphotericin B; has intron in 5'-UTR	GO:0042493 response to drug | GO:0000379 tRNA-type intron splice site recognition and cleavage |	GO:0000213 tRNA-intron endonuclease activity |	GO:0005637 nuclear inner membrane | GO:0000214 tRNA-intron endonuclease complex | GO:0005741 mitochondrial outer membrane |
orf19.2884	0.0192	1.75648	CDC68	Functional homolog of S. cerevisiae Cdc68p, which is a transcription elongation factor; essential; possible drug target	GO:0006368 RNA elongation from RNA polymerase II promoter | GO:0006358 regulation of transcription from RNA polymerase II promoter, global | GO:0006338 chromatin remodeling | GO:0006367 transcription initiation from RNA polymerase II promoter | GO:0006334 nucleosome assembly |	GO:0003711 transcription elongation regulator activity | GO:0003746 translation elongation factor activity | GO:0016944 RNA polymerase II transcription elongation factor activity |	GO:0008023 transcription elongation factor complex | GO:0005658 alpha DNA polymerase | GO:0035101 FACT complex | GO:0000790 nuclear chromatin |
orf19.4633	0.000141	1.75562		Predicted ORF in Assemblies 19, 20 and 21		GO:0016620 oxidoreductase activity, acting on the aldehyde or oxo group of donors, NAD or NADP as acceptor | GO:0004090 carbonyl reductase (NADPH) activity |	GO:0005634 nucleus | GO:0005737 cytoplasm | GO:0005840 ribosome |
orf19.400	0.00132	1.7526	GCF1	HMG box-containing mitochondrial (mt) protein; binds to mt DNA and to the HWP1 promoter; mutant phenotype and functional complementation of an S. cerevisiae abf2 mutation suggest a role in mt genome replication and maintenance	GO:0000002 mitochondrial genome maintenance |	GO:0003677 DNA binding |	GO:0005739 mitochondrion |
orf19.5515	0.000127	1.74857		Predicted ORF in Assemblies 19, 20 and 21	GO:0034551 mitochondrial respiratory chain complex III assembly |		GO:0005740 mitochondrial envelope | GO:0005739 mitochondrion | GO:0032592 integral to mitochondrial membrane |
orf19.2269	0.000173	1.74826		Putative 3-phosphoserine phosphatase; fungal-specific (no human or murine homolog); increased transcription is observed upon benomyl treatment or in an azole-resistant strain that overexpresses MDR1			GO:0005634 nucleus | GO:0005737 cytoplasm |
orf19.2302	0.00393	1.74469		Predicted ORF in Assemblies 19, 20 and 21
orf19.2222.1	0.0172	1.74177		ORF Predicted by Annotation Working Group; merged with orf19.2660 in Assembly 20
orf19.7538	0.00286	1.73973		Predicted ORF in Assemblies 19, 20 and 21	GO:0006260 DNA replication |	GO:0003678 DNA helicase activity |	GO:0000785 chromatin |
orf19.7265	0.0258	1.73657		Predicted ORF in Assemblies 19, 20 and 21	GO:0000398 nuclear mRNA splicing, via spliceosome |
orf19.6096	0.0196	1.73131	TRP1	Phosphoribosylanthranilate isomerase; enzyme of tryptophan biosynthesis; expected to be unifunctional, unlike trifunctional enzyme of some other fungi; complements E. coli trpC or S. cerevisiae trp1 mutant; CCT1 and TRP1 genes overlap	GO:0000162 tryptophan biosynthetic process |	GO:0004640 phosphoribosylanthranilate isomerase activity |	GO:0005737 cytoplasm |
orf19.5132	0.0321	1.72794		Predicted ORF in Assemblies 19, 20 and 21
orf19.4290	0.00708	1.72419	TRR1	Putative thioredoxin reductase; upregulated in presence of human neutrophils; regulated by Tsa1p, Tsa1Bp; induced by nitric oxide; peroxide-induced; oxidative stress-induced via Cap1p; fungal-specific (no human/murine homolog)	GO:0045454 cell redox homeostasis | GO:0006979 response to oxidative stress |	GO:0004791 thioredoxin-disulfide reductase activity | GO:0008198 ferrous iron binding |	GO:0005829 cytosol |
orf19.5417	0.00259	1.72361	DOT5	Alkaline downregulated	GO:0045454 cell redox homeostasis | GO:0006979 response to oxidative stress |	GO:0008379 thioredoxin peroxidase activity |	GO:0005634 nucleus |
orf19.1485	0.00679	1.72081		Predicted ORF in Assemblies 19, 20 and 21	GO:0006412 translation |	GO:0003735 structural constituent of ribosome |	GO:0005762 mitochondrial large ribosomal subunit |
orf19.1932	0.0341	1.71908	CFL4	Similar to ferric reductase, C-terminal region; expression greater in low iron; transcription is negatively regulated by Sfu1p; ciclopirox olamine induced; shows colony morphology-related gene regulation by Ssn6p	GO:0015892 siderophore-iron transport |	GO:0000293 ferric-chelate reductase activity |	GO:0005886 plasma membrane | GO:0016021 integral to membrane |
orf19.288	0.00702	1.70931		Predicted ORF in Assemblies 19, 20 and 21	GO:0009086 methionine biosynthetic process |	GO:0004489 methylenetetrahydrofolate reductase (NADPH) activity |	GO:0005739 mitochondrion |
orf19.639.1	0.0188	1.70614		ORF Predicted by Annotation Working Group	GO:0006412 translation |	GO:0003735 structural constituent of ribosome |	GO:0005762 mitochondrial large ribosomal subunit |
orf19.2204	0.00101	1.70236		Predicted ORF in Assemblies 19, 20 and 21
orf19.4731	0.000879	1.70104		Predicted ORF in Assemblies 19, 20 and 21	GO:0006891 intra-Golgi vesicle-mediated transport |		GO:0017119 Golgi transport complex |
orf19.4600.1	0.0433	1.70051		ORF Predicted by Annotation Working Group
orf19.1356	2.27e-06	1.69659		Predicted ORF in Assemblies 19, 20 and 21	GO:0002098 tRNA wobble uridine modification |	GO:0004792 thiosulfate sulfurtransferase activity |	GO:0005739 mitochondrion |
orf19.1888	0.0275	1.69542		Predicted ORF in Assemblies 19, 20 and 21	GO:0008655 pyrimidine salvage | GO:0034356 NAD biosynthesis via nicotinamide riboside salvage pathway | GO:0030433 ER-associated protein catabolic process | GO:0019358 nicotinate nucleotide salvage | GO:0046135 pyrimidine nucleoside catabolic process |	GO:0070636 nicotinic acid riboside hydrolase activity | GO:0045437 uridine nucleosidase activity | GO:0070635 nicotinamide riboside hydrolase activity | GO:0050263 ribosylpyrimidine nucleosidase activity |	GO:0005634 nucleus | GO:0005737 cytoplasm |
orf19.276	0.0294	1.68913		Predicted ORF in Assemblies 19, 20 and 21; increased transcription is observed in an azole-resistant strain that overexpresses MDR1			GO:0005886 plasma membrane |
orf19.2511.1	0.0164	1.68207	MRPL33	ORF predicted by Annotation Working Group; increased expression observed in an ssr1 homozygous null mutant; transcription is upregulated in both intermediate and mature biofilms	GO:0006412 translation |	GO:0003735 structural constituent of ribosome |	GO:0005762 mitochondrial large ribosomal subunit |
orf19.954	0.00213	1.68193		Predicted ORF in Assemblies 19, 20 and 21
orf19.5004	0.0419	1.68023	RAD54	Protein similar to S. cerevisiae Rad54p, which is a DNA-dependent ATPase involved in DNA repair; induced under hydroxyurea treatment	GO:0045002 double-strand break repair via single-strand annealing | GO:0000727 double-strand break repair via break-induced replication | GO:0006338 chromatin remodeling | GO:0032079 positive regulation of endodeoxyribonuclease activity | GO:0030491 heteroduplex formation | GO:0032392 DNA geometric change | GO:0000722 telomere maintenance via recombination |	GO:0003916 DNA topoisomerase activity | GO:0015616 DNA translocase activity |	GO:0005634 nucleus |
orf19.789	0.00809	1.67707	PYC2	Putative pyruvate carboxylase, binds to biotin cofactor; up-regulated in mutant lacking the Ssk1p response regulator protein, upon benomyl treatment, or in an azole-resistant strain overexpressing MDR1	GO:0006740 NADPH regeneration | GO:0006094 gluconeogenesis |	GO:0004736 pyruvate carboxylase activity |	GO:0005829 cytosol |
orf19.516	0.0149	1.67457		Predicted ORF in Assemblies 19, 20 and 21	GO:0007049 cell cycle | GO:0034203 glycolipid translocation | GO:0006487 protein amino acid N-linked glycosylation |		GO:0005789 endoplasmic reticulum membrane |
orf19.4751	0.000111	1.67426		Predicted ORF in Assemblies 19, 20 and 21		GO:0003735 structural constituent of ribosome |	GO:0005763 mitochondrial small ribosomal subunit |
orf19.5235	0.00016	1.67275		Protein not essential for viability; protein level decreased in stationary phase cultures
orf19.2846	0.00438	1.66462		Predicted ORF in Assemblies 19, 20 and 21; induced in core caspofungin response; transcription regulated upon yeast-hyphal switch
orf19.3223.1	0.0114	1.66161		Predicted ORF; described as 12kDa subunit of mitochondrial NADH-ubiquinone oxidoreductase; gene has intron
orf19.2952	0.000582	1.66047	EXG2	Protein similar to S. cerevisiae Exg2p, which is an exo-1,3-beta-glucosidase; predicted Kex2p substrate; induced during cell wall regeneration	GO:0006073 cellular glucan metabolic process | GO:0007047 cell wall organization |	GO:0004338 glucan 1,3-beta-glucosidase activity |	GO:0009986 cell surface | GO:0009277 fungal-type cell wall | GO:0046658 anchored to plasma membrane |
orf19.2353	0.0119	1.6574		Predicted ORF from Assembly 19; merged with orf19.1840 in Assembly 20
orf19.7196	0.00192	1.65409		Protein described as a vacuolar protease; upregulated in the presence of human neutrophils	GO:0030435 sporulation resulting in formation of a cellular spore | GO:0009267 cellular response to starvation | GO:0007039 vacuolar protein catabolic process |	GO:0004175 endopeptidase activity |	GO:0000324 fungal-type vacuole |
orf19.517	0.0257	1.65305	HAP31	Protein described as a transcription factor that regulates CYC1; transcriptionally regulated by iron; expression greater in high iron	GO:0006350 transcription | GO:0006109 regulation of carbohydrate metabolic process |	GO:0003700 transcription factor activity | GO:0016563 transcription activator activity |	GO:0016602 CCAAT-binding factor complex |
orf19.2461	0.000437	1.65122	PRN4	Protein with similarity to pirins; increased transcription is observed upon benomyl treatment
orf19.1125	0.0394	1.64933		Predicted ORF from Assembly 19; merged with orf19.2165 in Assembly 20
orf19.3656	0.00127	1.64834	COX15	Transcription is regulated by Nrg1p and Tup1p; alkaline downregulated	GO:0008535 respiratory chain complex IV assembly | GO:0006784 heme a biosynthetic process |	GO:0016653 oxidoreductase activity, acting on NADH or NADPH, heme protein as acceptor |	GO:0005743 mitochondrial inner membrane | GO:0005886 plasma membrane |
orf19.3445	0.000871	1.64788	HOC1	Protein with similarity to mannosyltransferases; similar to S. cerevisiae Hoc1p and C. albicans Och1p	GO:0006080 substituted mannan metabolic process | GO:0000032 cell wall mannoprotein biosynthetic process | GO:0006491 N-glycan processing |	GO:0000009 alpha-1,6-mannosyltransferase activity |	GO:0000136 alpha-1,6-mannosyltransferase complex |
orf19.2172	0.00116	1.64764	ARA1	D-Arabinose dehydrogenase; in dehydro-D-arabinono-1,4-lactone biosynthesis; NADP+ cofactor; active toward D-arabinose, L-fucose, L-xylose, L-galactose; inhibited by metal ions, thiol group-specific reagents; induced on polystyrene adherence	GO:0019752 carboxylic acid metabolic process | GO:0005975 carbohydrate metabolic process |	GO:0045290 D-arabinose 1-dehydrogenase [NAD(P)+] activity |	GO:0005829 cytosol |
orf19.1795.1	0.0398	1.64429		ORF added to Assembly 21 based on comparative genome analysis
orf19.2483	0.00514	1.64014	RIM1	Predicted ORF in Assemblies 19, 20 and 21; protein level decreased in stationary phase cultures	GO:0000002 mitochondrial genome maintenance |	GO:0003697 single-stranded DNA binding |	GO:0042645 mitochondrial nucleoid |
orf19.6295	0.000419	1.63719	MAS2	Predicted ORF in Assemblies 19, 20 and 21; protein level decreased in stationary phase cultures	GO:0006627 mitochondrial protein processing during import |	GO:0004222 metalloendopeptidase activity |	GO:0017087 mitochondrial processing peptidase complex |
orf19.2166	0.000742	1.637		Predicted ORF in Assemblies 19, 20 and 21		GO:0046961 proton-transporting ATPase activity, rotational mechanism |	GO:0000329 fungal-type vacuole membrane | GO:0000221 vacuolar proton-transporting V-type ATPase, V1 domain | GO:0005886 plasma membrane |
orf19.2887	0.00054	1.63562	MET13	Predicted ORF in Assemblies 19, 20 and 21; ketoconazole-induced; amphotericin B repressed			GO:0043332 mating projection tip | GO:0005933 cellular bud | GO:0005840 ribosome |
orf19.5459	0.0139	1.63162		Putative protein of unknown function, transcription is upregulated in an RHE model of oral candidiasis and in clinical isolates from HIV+ patients with oral candidiasis; predicted ORF in Assemblies 19, 20 and 21	GO:0045727 positive regulation of translation | GO:0006378 mRNA polyadenylation | GO:0034063 stress granule assembly |		GO:0005844 polysome | GO:0005739 mitochondrion | GO:0005634 nucleus | GO:0010494 stress granule |
orf19.6458.1	0.0234	1.62865		ORF Predicted by Annotation Working Group	GO:0033962 cytoplasmic mRNA processing body assembly | GO:0000398 nuclear mRNA splicing, via spliceosome |	GO:0003723 RNA binding | GO:0031202 RNA splicing factor activity, transesterification mechanism |	GO:0005732 small nucleolar ribonucleoprotein complex | GO:0005730 nucleolus | GO:0005688 U6 snRNP | GO:0046540 U4/U6 x U5 tri-snRNP complex | GO:0000932 cytoplasmic mRNA processing body |
orf19.5239	2.66e-05	1.62632		Predicted ORF in Assemblies 19, 20 and 21; oxidative stress-induced via Cap1p			GO:0005737 cytoplasm |
orf19.2248	0.0295	1.62563	ARE2	Acyl CoA:sterol acyltransferase (ASAT); uses cholesterol and oleoyl-CoA substrates; protoberberine derivative drug inhibits enzyme activity; 7 putative transmembrane regions; ketoconazole-induced	GO:0008204 ergosterol metabolic process |	GO:0004772 sterol O-acyltransferase activity | GO:0034737 ergosterol O-acyltransferase activity |	GO:0016021 integral to membrane | GO:0005783 endoplasmic reticulum |
orf19.145	0.00043	1.62188	RPB4	Protein similar to S. cerevisiae Rpb4p, which is a component of RNA polymerase II; transposon mutation affects filamentous growth	GO:0030447 filamentous growth | GO:0006366 transcription from RNA polymerase II promoter | GO:0000288 nuclear-transcribed mRNA catabolic process, deadenylation-dependent decay | GO:0034402 recruitment of 3'-end processing factors to RNA polymerase II holoenzyme complex | GO:0006406 mRNA export from nucleus |	GO:0003899 DNA-directed RNA polymerase activity |	GO:0005665 DNA-directed RNA polymerase II, core complex | GO:0005634 nucleus | GO:0000932 cytoplasmic mRNA processing body |
orf19.6563.1	0.00162	1.6216		ORF Predicted by Annotation Working Group			GO:0005739 mitochondrion |
orf19.7306	0.027	1.61948		Protein of aldo-keto reductase family; increased transcription associated with MDR1 overexpression, benomyl or long-term fluconazole treatment; overexpression does not affect drug or oxidative stress sensitivity			GO:0005634 nucleus | GO:0005737 cytoplasm |
orf19.2125	0.000126	1.61847		Predicted ORF in Assemblies 19, 20 and 21
orf19.1743	0.000324	1.61802	ACS1	Putative acetyl-CoA synthetase, similar to S. cerevisiae Acs1p; upregulated in the presence of human neutrophils; fluconazole-downregulated; regulated by Nrg1p and Mig1p; shows colony morphology-related gene regulation by Ssn6p	GO:0006085 acetyl-CoA biosynthetic process | GO:0019654 acetate fermentation | GO:0016573 histone acetylation |	GO:0003987 acetate-CoA ligase activity |	GO:0005829 cytosol | GO:0005739 mitochondrion |
orf19.5014	0.0199	1.61751		Predicted ORF in Assemblies 19, 20 and 21			GO:0005739 mitochondrion |
orf19.6865	0.0215	1.61557		Predicted ORF from Assembly 19; merged with orf19.2631 in Assembly 20
orf19.5812	0.0319	1.61306		Predicted ORF in Assemblies 19, 20 and 21			GO:0005634 nucleus |
orf19.1152	0.0463	1.61268		Predicted ORF in Assemblies 19, 20 and 21; regulated by Gcn2p and Gcn4p; induced in core stress response
orf19.74	0.0105	1.60895	SEC5	Predicted exocyst component; ortholog of S. cerevisiae Sec5p; merged with orf19.75 in Assembly 21	GO:0006461 protein complex assembly |	GO:0005515 protein binding |	GO:0005819 spindle | GO:0000145 exocyst |
orf19.2088	0.0272	1.60607		Predicted ORF in Assemblies 19, 20 and 21	GO:0006348 chromatin silencing at telomere | GO:0006273 lagging strand elongation | GO:0006272 leading strand elongation |	GO:0003690 double-stranded DNA binding | GO:0003887 DNA-directed DNA polymerase activity |	GO:0008623 chromatin accessibility complex | GO:0008622 epsilon DNA polymerase complex |
orf19.1794	0.0159	1.60476		Predicted ORF in Assemblies 19, 20 and 21
orf19.3065	2.79e-05	1.6026	DAO1	Putative D-amino acid oxidase; transcription is regulated upon yeast-hyphal switch
orf19.6100	3.21e-05	1.60206		Protein not essential for viability; similar to S. cerevisiae Crd1p, which is cardiolipin synthase; transcription is upregulated in clinical isolates from HIV+ patients with oral candidiasis	GO:0006873 cellular ion homeostasis | GO:0008610 lipid biosynthetic process | GO:0007006 mitochondrial membrane organization |	GO:0043337 CDP-diacylglycerol-phosphatidylglycerol phosphatidyltransferase activity | GO:0008808 cardiolipin synthase activity |	GO:0005740 mitochondrial envelope |
orf19.7676	0.0274	1.60183	XYL2	Protein described as similar to D-xylulose reductase; immunogenic in mouse; soluble protein in hyphae; Hog1p-induced; induced during cell wall regeneration; caspofungin or fluconazole-induced; Mnl1p-induced in weak acid stress		GO:0003939 L-iditol 2-dehydrogenase activity |	GO:0030446 hyphal cell wall | GO:0005625 soluble fraction |
orf19.1089	0.0148	1.60156	PEX11	Putative protein involved in fatty acid oxidation; expression is Tac1p-dependent	GO:0019395 fatty acid oxidation | GO:0016559 peroxisome fission |		GO:0005778 peroxisomal membrane |
orf19.7389	0.00289	1.598	REV3	Protein not essential for viability; similar to S. cerevisiae Rev3p, which is a subunit of DNA polymerase zeta	GO:0006281 DNA repair | GO:0042276 error-prone postreplication DNA repair |	GO:0003887 DNA-directed DNA polymerase activity |	GO:0005634 nucleus | GO:0016035 zeta DNA polymerase complex | GO:0005739 mitochondrion |
orf19.3581	0.00845	1.59751		Predicted ORF in Assemblies 19, 20 and 21	GO:0007265 Ras protein signal transduction | GO:0006281 DNA repair | GO:0006342 chromatin silencing | GO:0006334 nucleosome assembly |	GO:0030528 transcription regulator activity |	GO:0033186 CAF-1 complex | GO:0005677 chromatin silencing complex |
orf19.1228	0.017	1.59736	HAP2	CCAAT-binding factor regulates low-iron (chelation) induction of FRP1 transcription, and under these conditions CBF comprises Hap43p and probably Hap2p and Hap3p	GO:0006350 transcription | GO:0006109 regulation of carbohydrate metabolic process |	GO:0016563 transcription activator activity |	GO:0016602 CCAAT-binding factor complex | GO:0005634 nucleus |
orf19.6861	0.00664	1.59534		Predicted ORF in Assemblies 19, 20 and 21	GO:0000022 mitotic spindle elongation | GO:0007091 mitotic metaphase/anaphase transition | GO:0000070 mitotic sister chromatid segregation | GO:0008054 cyclin catabolic process |	GO:0004842 ubiquitin-protein ligase activity | GO:0005515 protein binding |	GO:0005680 anaphase-promoting complex |
orf19.4763	0.00645	1.59407		Protein not essential for viability
orf19.3480	0.00163	1.59026		Predicted ORF in Assemblies 19, 20 and 21	GO:0042493 response to drug |	GO:0003735 structural constituent of ribosome |	GO:0005763 mitochondrial small ribosomal subunit |
orf19.1140	0.00101	1.59007		Predicted ORF in Assemblies 19, 20 and 21; possibly spurious ORF (Annotation Working Group prediction)
orf19.7012	0.036	1.58592		Predicted ORF in Assemblies 19, 20 and 21		GO:0003735 structural constituent of ribosome |	GO:0005763 mitochondrial small ribosomal subunit |
orf19.4204	0.0296	1.58592		Predicted ORF in Assemblies 19, 20 and 21		GO:0003735 structural constituent of ribosome |	GO:0005763 mitochondrial small ribosomal subunit |
orf19.3350	0.00626	1.58534	MRP20	Protein described as component of mitochondrial ribosome; decreased expression in hyphae compared to yeast-form cells		GO:0003735 structural constituent of ribosome |	GO:0005762 mitochondrial large ribosomal subunit |
orf19.6156	0.0132	1.58296		Predicted ORF in Assemblies 19, 20 and 21
orf19.4735	0.00775	1.58263		Predicted ORF in Assemblies 19, 20 and 21
orf19.5805	0.0149	1.57905	DLD1	Putative D-lactate dehydrogenase; transcription is specific to white cell type; shows colony morphology-related gene regulation by Ssn6p; transcription is upregulated in both intermediate and mature biofilms	GO:0005975 carbohydrate metabolic process | GO:0009060 aerobic respiration |	GO:0004458 D-lactate dehydrogenase (cytochrome) activity |	GO:0005743 mitochondrial inner membrane |
orf19.1564	0.00926	1.57858		Predicted ORF in Assemblies 19, 20 and 21			GO:0005783 endoplasmic reticulum | GO:0005886 plasma membrane |
orf19.6587	5.75e-05	1.57827		Protein similar to S. cerevisiae Ydr152wp; transposon mutation affects filamentous growth	GO:0030447 filamentous growth |		GO:0005737 cytoplasm |
orf19.4591	0.000849	1.5778	CAT2	Major carnitine acetyl transferase localized in peroxisomes and mitochondria; involved in intracellular acetyl-CoA transport; transcriptionally induced in macrophage; farnesol-upregulated in biofilm; Hog1p-downregulated	GO:0006084 acetyl-CoA metabolic process | GO:0006520 cellular amino acid metabolic process | GO:0009405 pathogenesis | GO:0042710 biofilm formation | GO:0006635 fatty acid beta-oxidation | GO:0045333 cellular respiration | GO:0009437 carnitine metabolic process |	GO:0004092 carnitine O-acetyltransferase activity |	GO:0005777 peroxisome | GO:0005739 mitochondrion | GO:0005782 peroxisomal matrix |
orf19.2629	0.00102	1.57752		Predicted ORF in Assemblies 19, 20 and 21	GO:0006461 protein complex assembly | GO:0006888 ER to Golgi vesicle-mediated transport |		GO:0005625 soluble fraction | GO:0012507 ER to Golgi transport vesicle membrane |
orf19.7680	0.00189	1.57694	CTA26	Putative transcriptional activator; downregulated by Efg1p; transcription is upregulated in an RHE model of oral candidiasis; member of a family of telomere-proximal genes	GO:0045893 positive regulation of transcription, DNA-dependent |	GO:0016563 transcription activator activity |
orf19.7446	0.000784	1.573	OPI3	Putative phosphatidylethanolamine N-methyltransferase of phosphatidylcholine biosynthesis; downregulation correlates with clinical development of fluconazole resistance; amphotericin B repressed; caspofungin repressed	GO:0006656 phosphatidylcholine biosynthetic process |	GO:0004608 phosphatidylethanolamine N-methyltransferase activity |	GO:0005783 endoplasmic reticulum | GO:0005739 mitochondrion |
orf19.755	0.0258	1.57206	MRPL37	Predicted ORF in Assemblies 19, 20 and 21; shows colony morphology-related gene regulation by Ssn6p	GO:0006412 translation |	GO:0003735 structural constituent of ribosome |	GO:0005762 mitochondrial large ribosomal subunit |
orf19.3205	0.00282	1.56624		Predicted ORF in Assemblies 19, 20 and 21	GO:0006412 translation |	GO:0003735 structural constituent of ribosome |	GO:0005762 mitochondrial large ribosomal subunit |
orf19.5302	0.0258	1.56502	PGA31	Cell wall protein; putative GPI anchor; expression is regulated upon white-opaque switching; induced during cell wall regeneration; possibly spurious ORF (Annotation Working Group prediction)	GO:0042493 response to drug | GO:0031505 fungal-type cell wall organization |		GO:0009986 cell surface | GO:0030445 yeast-form cell wall |
orf19.1210	0.0015	1.56387		Predicted ORF in Assemblies 19, 20 and 21
orf19.4967	0.00163	1.56273	COX19	Predicted ORF in Assemblies 19, 20 and 21; Plc1p-regulated	GO:0030001 metal ion transport | GO:0033617 mitochondrial respiratory chain complex IV assembly |	GO:0046873 metal ion transmembrane transporter activity | GO:0005507 copper ion binding |	GO:0005829 cytosol | GO:0005758 mitochondrial intermembrane space |
orf19.1085	0.0346	1.56158		Predicted ORF in Assemblies 19, 20 and 21	GO:0000209 protein polyubiquitination | GO:0006513 protein monoubiquitination | GO:0006897 endocytosis | GO:0042787 protein ubiquitination during ubiquitin-dependent protein catabolic process | GO:0016050 vesicle organization | GO:0030433 ER-associated protein catabolic process |	GO:0004842 ubiquitin-protein ligase activity |	GO:0005737 cytoplasm | GO:0000502 proteasome complex |
orf19.5467	0.00493	1.55607	TLO7	Member of a family of telomere-proximal genes of unknown function; may be spliced in vivo
orf19.6053	0.000594	1.55234	CIS2	Putative role in regulation of biogenesis of the cell wall; upregulated in biofilm; Gcn4p-regulated	GO:0006751 glutathione catabolic process | GO:0042908 xenobiotic transport |	GO:0003810 protein-glutamine gamma-glutamyltransferase activity | GO:0003840 gamma-glutamyltransferase activity |	GO:0000324 fungal-type vacuole |
orf19.4421	0.000504	1.55185		Processing alpha glucosidase I, involved in N-linked protein glycosylation and assembly of cell wall beta 1,6 glucan; merged with orf19.4719 in Assembly 20
orf19.5973	0.0392	1.54971		Predicted ORF in Assemblies 19, 20 and 21	GO:0006508 proteolysis | GO:0000001 mitochondrion inheritance | GO:0001302 replicative cell aging | GO:0045861 negative regulation of proteolysis | GO:0006457 protein folding |		GO:0005743 mitochondrial inner membrane | GO:0005886 plasma membrane |
orf19.1195	0.00117	1.549		Predicted ORF in Assemblies 19, 20 and 21	GO:0006879 cellular iron ion homeostasis | GO:0006627 mitochondrial protein processing during import |	GO:0004222 metalloendopeptidase activity |	GO:0005739 mitochondrion |
orf19.4384	0.0433	1.54874	HXT5	Protein described as a sugar transporter; transcription is upregulated in response to treatment with ciclopirox olamine; Snf3p-induced; alkaline downregulated; shows colony morphology-related gene regulation by Ssn6p	GO:0008646 high-affinity hexose transport | GO:0008643 carbohydrate transport |	GO:0015578 mannose transmembrane transporter activity | GO:0005355 glucose transmembrane transporter activity | GO:0005354 galactose transmembrane transporter activity | GO:0005353 fructose transmembrane transporter activity | GO:0015149 hexose transmembrane transporter activity | GO:0051119 sugar transmembrane transporter activity |	GO:0005886 plasma membrane | GO:0016020 membrane |
orf19.2444	0.0225	1.54849	CHS7	Protein required for wild-type chitin synthase III activity; similar to (but not functional homolog of) S. cerevisiae Chs7p, which effects ER export of Chs3p; induced in homozygous cyr1 null mutant hyphae and ras1 yeast-form cells	GO:0051223 regulation of protein transport | GO:0006888 ER to Golgi vesicle-mediated transport | GO:0009405 pathogenesis | GO:0006038 cell wall chitin biosynthetic process | GO:0006457 protein folding |	GO:0051082 unfolded protein binding |	GO:0031224 intrinsic to membrane | GO:0005789 endoplasmic reticulum membrane |
orf19.3074	0.00164	1.5448	TLO10	Member of a family of telomere-proximal genes of unknown function
orf19.4819	0.0233	1.54479		Predicted ORF in Assemblies 19, 20 and 21
orf19.1493	0.00738	1.54347	RAD7	Protein similar to S. cerevisiae Rad7p, which is a subunit of the Nucleotide Excision Repair Factor 4; induced under hydroxyurea treatment	GO:0042787 protein ubiquitination during ubiquitin-dependent protein catabolic process | GO:0000715 nucleotide-excision repair, DNA damage recognition |	GO:0008094 DNA-dependent ATPase activity | GO:0003677 DNA binding | GO:0004842 ubiquitin-protein ligase activity | GO:0003684 damaged DNA binding |	GO:0000113 nucleotide-excision repair factor 4 complex | GO:0031463 Cul3-RING ubiquitin ligase complex | GO:0000108 repairosome |
orf19.2201	0.00384	1.54137		Predicted ORF in Assemblies 19, 20 and 21	GO:0006412 translation |		GO:0005739 mitochondrion |
orf19.185	0.00128	1.53981		Predicted ORF in Assemblies 19, 20 and 21	GO:0070124 mitochondrial translational initiation |	GO:0003735 structural constituent of ribosome |	GO:0005763 mitochondrial small ribosomal subunit |
orf19.5174	0.000709	1.53697	TAF19	Predicted ORF in Assemblies 19, 20 and 21; mutation confers hypersensitivity to amphotericin B	GO:0006367 transcription initiation from RNA polymerase II promoter | GO:0042493 response to drug | GO:0000114 regulation of transcription involved in G1 phase of mitotic cell cycle | GO:0051123 RNA polymerase II transcriptional preinitiation complex assembly |	GO:0016251 general RNA polymerase II transcription factor activity |	GO:0005669 transcription factor TFIID complex |
orf19.2761	7.78e-05	1.53597		Predicted ORF in Assemblies 19, 20 and 21; induced by nitric oxide in yhb1 mutant; possibly spurious ORF (Annotation Working Group prediction)	GO:0006506 GPI anchor biosynthetic process |	GO:0000234 phosphoethanolamine N-methyltransferase activity | GO:0051377 mannose-ethanolamine phosphotransferase activity |	GO:0005783 endoplasmic reticulum |
orf19.439	0.00113	1.53549		Predicted ORF in Assemblies 19, 20 and 21	GO:0006355 regulation of transcription, DNA-dependent | GO:0000002 mitochondrial genome maintenance |	GO:0030528 transcription regulator activity |	GO:0005739 mitochondrion | GO:0005634 nucleus |
orf19.5522	1.13e-05	1.535		Predicted ORF in Assemblies 19, 20 and 21; possibly spurious ORF (Annotation Working Group prediction)
orf19.3479	0.041	1.5341		Predicted ORF in Assemblies 19, 20 and 21
orf19.6538	0.00676	1.53342	VMA11	Predicted ortholog of S. cerevisiae Tfp3p, which is the c' subunit of the V0 subcomplex of the vacuolar ATPase; required for hemoglobin-iron utilization	GO:0007035 vacuolar acidification |	GO:0046961 proton-transporting ATPase activity, rotational mechanism |	GO:0000220 vacuolar proton-transporting V-type ATPase, V0 domain | GO:0000324 fungal-type vacuole | GO:0016021 integral to membrane |
orf19.3926	0.0264	1.53239		Predicted ORF in Assemblies 19, 20 and 21	GO:0006401 RNA catabolic process | GO:0000902 cell morphogenesis | GO:0006915 apoptosis |	GO:0004521 endoribonuclease activity |	GO:0005829 cytosol | GO:0005576 extracellular region | GO:0005773 vacuole |
orf19.229	0.024	1.53178		Predicted ORF in Assemblies 19, 20 and 21	GO:0006368 RNA elongation from RNA polymerase II promoter |		GO:0005634 nucleus |
orf19.1960	0.0364	1.53125	CLN3	G1 cyclin; depletion causes abolished budding and hyphal growth defects; likely to be essential; farnesol regulated, upregulated in biofilm; functional in S. cerevisiae; similar to S. cerevisiae Cln3p, which is a G1-specific cyclin	GO:0000079 regulation of cyclin-dependent protein kinase activity | GO:0000082 G1/S transition of mitotic cell cycle | GO:0030447 filamentous growth | GO:0051726 regulation of cell cycle | GO:0030448 hyphal growth | GO:0007114 cell budding | GO:0042493 response to drug | GO:0008361 regulation of cell size | GO:0042144 vacuole fusion, non-autophagic |	GO:0016538 cyclin-dependent protein kinase regulator activity |	GO:0005634 nucleus |
orf19.5070	0.0316	1.53041		Predicted ORF in Assemblies 19, 20 and 21; transcriptionally regulated by iron; expression greater in low iron; similar to cell-wall mannoproteins; greater mRNA abundance observed in a cyr1 homozygous null mutant than in wild type; regulated by osmotic and oxidative stress via Hog1p; possibly spurious ORF (Annotation Working Group prediction)
orf19.4594	0.0308	1.53027		Predicted ORF in Assemblies 19, 20 and 21	GO:0006897 endocytosis |	GO:0005198 structural molecule activity |	GO:0030125 clathrin vesicle coat |
orf19.3549	0.00148	1.52898	CDC21	Predicted ORF in Assemblies 19, 20 and 21; flucytosine induced; transcription is downregulated in both intermediate and mature biofilms	GO:0006231 dTMP biosynthetic process | GO:0006261 DNA-dependent DNA replication |	GO:0004799 thymidylate synthase activity |	GO:0005634 nucleus |
orf19.3386	0.011	1.52525		ORF Predicted by Annotation Working Group; removed from Assembly 20
orf19.5323	0.0308	1.52483	MDH1-3	Predicted malate dehydrogenase; farnesol regulated	GO:0006108 malate metabolic process | GO:0006097 glyoxylate cycle | GO:0006635 fatty acid beta-oxidation | GO:0006735 NADH regeneration |	GO:0004470 malic enzyme activity |	GO:0005782 peroxisomal matrix |
orf19.3951	0.000983	1.5247	TIP1	Predicted ORF in Assemblies 19, 20 and 21; mutation confers hypersensitivity to toxic ergosterol analog	GO:0042493 response to drug | GO:0006888 ER to Golgi vesicle-mediated transport | GO:0048280 vesicle fusion with Golgi apparatus |		GO:0030134 ER to Golgi transport vesicle | GO:0030173 integral to Golgi membrane | GO:0005789 endoplasmic reticulum membrane |
orf19.4066	0.000389	1.5232		Predicted ORF in Assemblies 19, 20 and 21; Hog1p-downregulated
orf19.5920	9.75e-06	1.52013		Predicted ORF in Assemblies 19, 20 and 21; possibly spurious ORF (Annotation Working Group prediction)
orf19.6264.3	0.00746	1.51887		ORF Predicted by Annotation Working Group	GO:0006888 ER to Golgi vesicle-mediated transport |		GO:0030134 ER to Golgi transport vesicle | GO:0005783 endoplasmic reticulum |
orf19.1445	0.0483	1.51873	ESC4	Protein similar to S. cerevisiae Esc4p, which represses transposition; transposon mutation affects filamentous growth	GO:0030447 filamentous growth | GO:0000335 negative regulation of transposition, DNA-mediated |
orf19.2515	0.00056	1.51796		Predicted ORF in Assemblies 19, 20 and 21
orf19.5095	0.00108	1.51763		Predicted ORF in Assemblies 19, 20 and 21; caspofungin induced	GO:0006694 steroid biosynthetic process | GO:0006897 endocytosis | GO:0006887 exocytosis | GO:0015918 sterol transport | GO:0030011 maintenance of cell polarity |	GO:0008142 oxysterol binding | GO:0005498 sterol carrier activity |	GO:0005783 endoplasmic reticulum | GO:0005935 cellular bud neck | GO:0005886 plasma membrane |
orf19.7426	0.00672	1.51699		Predicted ORF in Assemblies 19, 20 and 21	GO:0006461 protein complex assembly | GO:0018279 protein amino acid N-linked glycosylation via asparagine |	GO:0004579 dolichyl-diphosphooligosaccharide-protein glycotransferase activity |	GO:0008250 oligosaccharyltransferase complex |
orf19.121	0.00516	1.51663	ARC18	Predicted ORF in Assemblies 19, 20 and 21; mutation confers hypersensitivity to cytochalasin D	GO:0042493 response to drug | GO:0051654 establishment of mitochondrion localization | GO:0007015 actin filament organization |	GO:0005200 structural constituent of cytoskeleton |	GO:0005885 Arp2/3 protein complex | GO:0005739 mitochondrion |
orf19.926	3.68e-07	1.51516	EXO1	Predicted ORF in Assemblies 19, 20 and 21; cell-cycle regulated periodic mRNA expression	GO:0006298 mismatch repair | GO:0031292 gene conversion at mating-type locus, DNA double-strand break processing | GO:0000723 telomere maintenance |	GO:0008409 5'-3' exonuclease activity | GO:0017108 5'-flap endonuclease activity |	GO:0005634 nucleus |
orf19.255	0.0274	1.51449		Predicted zinc-cluster protein of unknown function; possibly transcriptionally regulated upon hyphal formation; intron in 5'-UTR
orf19.3248	0.000444	1.51134		Predicted ORF in Assemblies 19, 20 and 21
orf19.1709	0.0337	1.5066		Predicted ORF in Assemblies 19, 20 and 21; alkaline downregulated; shows colony morphology-related gene regulation by Ssn6p
orf19.2926	0.000216	1.50528		Predicted ORF in Assemblies 19, 20 and 21	GO:0006281 DNA repair |	GO:0008409 5'-3' exonuclease activity | GO:0003684 damaged DNA binding |
orf19.2204.2	0.00553	1.50305		ORF Predicted by Annotation Working Group (see Locus History Note for Assembly 19 correction)	GO:0007264 small GTPase mediated signal transduction | GO:0007017 microtubule-based process | GO:0007047 cell wall organization |	GO:0004871 signal transducer activity | GO:0003924 GTPase activity |	GO:0005622 intracellular |
orf19.7173	0.00637	0.665784		Predicted ORF in Assemblies 19, 20 and 21
orf19.7414	3.34e-05	0.665405	ALS6	ALS family protein; expression in S. cerevisiae confers adhesion to gelatin; macrophage-induced gene; N-terminal adhesion domain; ALS family includes cell-surface glycoproteins, some with adhesin function	GO:0007155 cell adhesion | GO:0000752 agglutination involved in conjugation with cellular fusion | GO:0043709 cell adhesion during single-species biofilm formation | GO:0043710 cell adhesion during multi-species biofilm formation |	GO:0050839 cell adhesion molecule binding |	GO:0009277 fungal-type cell wall | GO:0009986 cell surface |
orf19.2972	0.0371	0.665167	PDE2	Cyclic nucleotide phosphodiesterase, high affinity; role in moderating signaling via cAMP; required for wild-type virulence, hyphal growth, switching, and cell wall, but not for pseudohyphal growth; expressed shortly after hyphal induction	GO:0009405 pathogenesis | GO:0030447 filamentous growth | GO:0030448 hyphal growth | GO:0019933 cAMP-mediated signaling | GO:0042493 response to drug | GO:0007009 plasma membrane organization | GO:0007047 cell wall organization | GO:0044406 adhesion to host |	GO:0004112 cyclic-nucleotide phosphodiesterase activity | GO:0004115 3',5'-cyclic-AMP phosphodiesterase activity |	GO:0005634 nucleus | GO:0005737 cytoplasm |
orf19.2545	0.0124	0.664842	DOT6	Predicted ORF in Assemblies 19, 20 and 21; repressed upon high-level peroxide stress	GO:0006348 chromatin silencing at telomere | GO:0009826 unidimensional cell growth | GO:0000183 chromatin silencing at rDNA | GO:0030447 filamentous growth | GO:0006357 regulation of transcription from RNA polymerase II promoter |	GO:0043565 sequence-specific DNA binding |	GO:0033698 Rpd3L complex | GO:0005737 cytoplasm | GO:0070210 Rpd3L-Expanded complex |
orf19.6730	0.0298	0.664561		Predicted ORF in Assemblies 19, 20 and 21			GO:0005730 nucleolus |
orf19.7111	5.09e-05	0.664272		Predicted ORF in Assemblies 19, 20 and 21	GO:0000266 mitochondrial fission | GO:0042493 response to drug | GO:0001300 chronological cell aging | GO:0007031 peroxisome organization |		GO:0005777 peroxisome | GO:0005741 mitochondrial outer membrane |
orf19.6387	0.000283	0.664002	HSP104	Functional homolog of S. cerevisiae Hsp104p; has chaperone and prion propagation activity in S. cerevisiae; guanidine-insensitive; heat shock/stress induced; downregulated in biofilm upon treatment with farnesol; no human or murine homolog	GO:0051085 chaperone mediated protein folding requiring cofactor | GO:0009408 response to heat | GO:0001319 inheritance of oxidatively modified proteins during replicative cell aging | GO:0070414 trehalose metabolism in response to heat stress | GO:0070389 chaperone cofactor-dependent protein refolding | GO:0034975 protein folding in endoplasmic reticulum | GO:0043335 protein unfolding | GO:00703…	GO:0042623 ATPase activity, coupled | GO:0051082 unfolded protein binding | GO:0043531 ADP binding | GO:0051087 chaperone binding | GO:0005524 ATP binding |	GO:0009986 cell surface | GO:0005634 nucleus | GO:0005737 cytoplasm |
orf19.3087.1	0.00627	0.663781		ORF added to Assembly 21 based on comparative genome analysis
orf19.5775	0.0188	0.663514		Predicted ORF in Assemblies 19, 20 and 21; member of a family encoded by FGR6-related genes in the RB2 repeat sequence
orf19.6902	0.00107	0.661202	DBP7	Predicted ORF in Assemblies 19, 20 and 21; transcription is upregulated in both intermediate and mature biofilms	GO:0006364 rRNA processing | GO:0000027 ribosomal large subunit assembly |	GO:0004004 ATP-dependent RNA helicase activity |	GO:0005730 nucleolus |
orf19.3228	0.00195	0.661055		Predicted ORF in Assemblies 19, 20 and 21; mutation confers hypersensitivity to amphotericin B	GO:0042493 response to drug | GO:0007124 pseudohyphal growth | GO:0001403 invasive growth in response to glucose limitation |		GO:0030137 COPI-coated vesicle | GO:0005794 Golgi apparatus |
orf19.3007	0.0104	0.660659		Predicted ORF in Assemblies 19, 20 and 21			GO:0005737 cytoplasm |
orf19.3239	0.00545	0.660557	CTF18	Predicted ORF in Assemblies 19, 20 and 21; cell-cycle regulated periodic mRNA expression	GO:0000724 double-strand break repair via homologous recombination | GO:0007064 mitotic sister chromatid cohesion |		GO:0005663 DNA replication factor C complex | GO:0005739 mitochondrion | GO:0043596 nuclear replication fork | GO:0031390 Ctf18 RFC-like complex |
orf19.5610	0.0189	0.660459	ARG3	Alkaline downregulated; Gcn4p-regulated	GO:0006591 ornithine metabolic process | GO:0006526 arginine biosynthetic process |	GO:0004585 ornithine carbamoyltransferase activity |	GO:0005829 cytosol |
orf19.5736	0.000642	0.659841	ALS5	Adhesin; ALS family protein; highly variable; expression in S. cerevisiae causes adhesion to human epithelium, endothelium or ECM, endothelial invasiveness by endocytosis, and, at high abundance, ECM-induced aggregation; has amyloid domain	GO:0007160 cell-matrix adhesion | GO:0016337 cell-cell adhesion | GO:0044406 adhesion to host | GO:0007155 cell adhesion | GO:0030260 entry into host cell | GO:0000752 agglutination involved in conjugation with cellular fusion | GO:0043709 cell adhesion during single-species biofilm formation | GO:0043710 cell adhesion during multi-species biofilm formation |	GO:0005515 protein binding | GO:0050839 cell adhesion molecule binding | GO:0001968 fibronectin binding |	GO:0009277 fungal-type cell wall | GO:0009986 cell surface |
orf19.6621	0.0118	0.659493	MHP1	Protein similar to S. cerevisiae Mhp1p, which is involved in microtubule stabilization; transposon mutation affects filamentous growth; possibly transcriptionally regulated upon hyphal formation	GO:0030447 filamentous growth | GO:0007026 negative regulation of microtubule depolymerization | GO:0007047 cell wall organization |	GO:0005200 structural constituent of cytoskeleton |	GO:0005874 microtubule |
orf19.2208	0.00138	0.659315		Predicted ORF in Assemblies 19, 20 and 21	GO:0009651 response to salt stress |		GO:0005737 cytoplasm |
orf19.5813	1.34e-05	0.658904		Predicted ORF in Assemblies 19, 20 and 21			GO:0005634 nucleus |
orf19.4814	0.0157	0.658297		Predicted ORF in Assemblies 19, 20 and 21
orf19.2462	0.0358	0.657699	PRN3	Predicted ORF in Assemblies 19, 20 and 21; similar to pirin; transcriptionally activated by Mnl1p under weak acid stress
orf19.1717	0.00132	0.657545		Predicted ORF in Assemblies 19, 20 and 21
orf19.1959	9.91e-05	0.657077		Predicted ORF in Assemblies 19, 20 and 21			GO:0005737 cytoplasm | GO:0005840 ribosome |
orf19.512	0.00368	0.655235		Predicted ORF in Assemblies 19, 20 and 21; essential; S. cerevisiae ortholog is essential	GO:0042274 ribosomal small subunit biogenesis |		GO:0030686 90S preribosome | GO:0005730 nucleolus |
orf19.5953	7.36e-06	0.655134		Predicted ORF in Assemblies 19, 20 and 21	GO:0042254 ribosome biogenesis | GO:0008361 regulation of cell size | GO:0006383 transcription from RNA polymerase III promoter |	GO:0003700 transcription factor activity | GO:0043565 sequence-specific DNA binding |	GO:0005634 nucleus | GO:0005737 cytoplasm |
orf19.554	0.0113	0.654596	DIT2	Monooxygenase of the cytochrome P450 family involved in chlamydospore formation; produces N,N'-bisformyl dityrosine from N-formyltyrosine; transcription is regulated by Nrg1p, Mig1p, and Tup1p	GO:0001410 chlamydospore formation | GO:0030476 ascospore wall assembly |	GO:0019825 oxygen binding | GO:0016491 oxidoreductase activity |
orf19.5767	0.0151	0.654211		Predicted ORF in Assemblies 19, 20 and 21	GO:0000398 nuclear mRNA splicing, via spliceosome |	GO:0003723 RNA binding |	GO:0005686 U2 snRNP |
orf19.6373	6.32e-06	0.653308		Predicted ORF in Assemblies 19, 20 and 21	GO:0000290 deadenylation-dependent decapping of nuclear-transcribed mRNA | GO:0031087 deadenylation-independent decapping of nuclear-transcribed mRNA |	GO:0008047 enzyme activator activity | GO:0050072 m7G(5')pppN diphosphatase activity | GO:0003729 mRNA binding |	GO:0005634 nucleus | GO:0000932 cytoplasmic mRNA processing body |
orf19.559	0.000729	0.652604	FGR14	Protein encoded in retrotransposon Zorro3 with similarity to retroviral endonuclease-reverse transcriptase proteins; lacks an ortholog in S. cerevisiae; transposon mutation affects filamentous growth	GO:0030447 filamentous growth |
orf19.4869	0.00523	0.651844	SFU1	Transcriptional regulator of iron-responsive genes; represses some iron utilization genes when iron is present; not required for wild-type hyphal growth; has two GATA1-like zinc fingers separated by Cys-rich iron-sensing region	GO:0006879 cellular iron ion homeostasis | GO:0010039 response to iron ion | GO:0045944 positive regulation of transcription from RNA polymerase II promoter | GO:0000122 negative regulation of transcription from RNA polymerase II promoter | GO:0006807 nitrogen compound metabolic process | GO:0033217 regulation of transcription from RNA polymerase II promoter in response to iron ion starvation |	GO:0003700 transcription factor activity | GO:0003677 DNA binding |	GO:0005634 nucleus |
orf19.6818	0.000881	0.651046		Predicted ORF in Assemblies 19, 20 and 21		GO:0004386 helicase activity |	GO:0005739 mitochondrion |
orf19.6244	0.00926	0.650884		Predicted ORF in Assemblies 19, 20 and 21
orf19.1401	0.00442	0.646922	EAP1	Cell wall adhesin required for cell-cell adhesion and biofilm formation; GPI anchored; Efg1p-regulated; suppresses polystyrene or cell adhesion, filamentation, invasive growth defects of S. cerevisiae flo8 or flo11 mutant	GO:0007155 cell adhesion | GO:0044406 adhesion to host | GO:0042710 biofilm formation | GO:0016337 cell-cell adhesion |		GO:0009986 cell surface | GO:0046658 anchored to plasma membrane | GO:0009277 fungal-type cell wall |
orf19.2730	0.0304	0.646709		Predicted ORF in Assemblies 19, 20 and 21	GO:0006281 DNA repair |
orf19.176	0.0018	0.646459	OPT4	Oligopeptide transporter; detected at germ tube plasma membrane by mass spectrometry; transcriptionally induced upon phagocytosis by macrophage; fungal-specific (no human or murine homolog); merged with orf19.2292 in Assembly 20	GO:0006857 oligopeptide transport | GO:0019740 nitrogen utilization |	GO:0015198 oligopeptide transporter activity |	GO:0005886 plasma membrane |
orf19.2078	0.039	0.646384		Predicted ORF in Assemblies 19, 20 and 21	GO:0006896 Golgi to vacuole transport |	GO:0030276 clathrin binding |	GO:0030121 AP-1 adaptor complex |
orf19.1890	0.00162	0.645151		Predicted ORF in Assemblies 19, 20 and 21	GO:0051792 medium-chain fatty acid biosynthetic process |
orf19.1308	0.00678	0.644933		Predicted membrane transporter, member of the drug:proton antiporter (14 spanner) (DHA2) family, major facilitator superfamily (MFS)	GO:0015802 basic amino acid transport | GO:0015893 drug transport |	GO:0015174 basic amino acid transmembrane transporter activity | GO:0015238 drug transporter activity |	GO:0000329 fungal-type vacuole membrane | GO:0016020 membrane |
orf19.1578	2.24e-05	0.64468		Predicted ORF in Assemblies 19, 20 and 21	GO:0000480 endonucleolytic cleavage in 5'-ETS of tricistronic rRNA transcript (SSU-rRNA, 5.8S rRNA, LSU-rRNA) | GO:0000472 endonucleolytic cleavage to generate mature 5'-end of SSU-rRNA from (SSU-rRNA, 5.8S rRNA, LSU-rRNA) | GO:0000464 endonucleolytic cleavage in ITS1 upstream of 5.8S rRNA from tricistronic rRNA transcript (SSU-rRNA, 5.8S rRNA, LSU-rRNA) | GO:0000447 endonucleolytic cleavage in I…	GO:0030515 snoRNA binding | GO:0008266 poly(U) RNA binding |	GO:0005732 small nucleolar ribonucleoprotein complex | GO:0032040 small-subunit processome | GO:0030686 90S preribosome | GO:0005730 nucleolus |
orf19.2360	0.00422	0.644605	URA2	Predicted ORF in Assemblies 19, 20 and 21; flucytosine induced; macrophage/pseudohyphal-induced; intron in 5'-UTR	GO:0006541 glutamine metabolic process | GO:0045984 negative regulation of pyrimidine base metabolic process | GO:0006207 'de novo' pyrimidine base biosynthetic process |	GO:0004088 carbamoyl-phosphate synthase (glutamine-hydrolyzing) activity | GO:0004070 aspartate carbamoyltransferase activity |	GO:0005739 mitochondrion | GO:0016021 integral to membrane |
orf19.4815	0.016	0.643448	YTM1	Protein similar to S. cerevisiae Ytm1p, which is involved in biogenesis of the large ribosomal subunit; transposon mutation affects filamentous growth; protein level decreased in stationary phase cultures	GO:0030447 filamentous growth | GO:0007010 cytoskeleton organization | GO:0051276 chromosome organization | GO:0042273 ribosomal large subunit biogenesis |	GO:0008092 cytoskeletal protein binding |	GO:0030687 preribosome, large subunit precursor | GO:0005730 nucleolus |
orf19.2049	0.0383	0.643269		Predicted ORF in Assemblies 19, 20 and 21; heterozygous null mutant displays sensitivity to virgineone			GO:0005886 plasma membrane |
orf19.3311	0.00671	0.6425	IFD3	Transcription is regulated by Mig1p	GO:0006081 cellular aldehyde metabolic process |	GO:0018456 aryl-alcohol dehydrogenase activity |
orf19.7484	0.00316	0.642421	ADE1	Phosphoribosylaminoimadazole succinocarboxamide synthetase, enzyme of adenine biosynthesis; not induced during GCN response, in contrast to the S. cerevisiae ortholog; fungal-specific (no human or murine homolog)	GO:0046084 adenine biosynthetic process | GO:0006189 'de novo' IMP biosynthetic process | GO:0042493 response to drug |	GO:0004639 phosphoribosylaminoimidazolesuccinocarboxamide synthase activity |	GO:0005634 nucleus | GO:0005737 cytoplasm |
orf19.4679	1.57e-06	0.642323	AGP2	Protein described as an amino acid permease; hyphal downregulated; regulated upon white-opaque switching; induced in core caspofungin response, during cell wall regeneration, or by flucytosine; fungal-specific (no human or murine homolog)	GO:0006970 response to osmotic stress | GO:0006865 amino acid transport | GO:0006631 fatty acid metabolic process | GO:0015879 carnitine transport | GO:0015846 polyamine transport | GO:0055085 transmembrane transport |	GO:0005280 hydrogen | GO:0015226 carnitine transporter activity | GO:0015171 amino acid transmembrane transporter activity | GO:0015203 polyamine transmembrane transporter activity |	GO:0005887 integral to plasma membrane | GO:0005774 vacuolar membrane | GO:0005789 endoplasmic reticulum membrane |
orf19.1665	0.015	0.642054	MNT1	Alpha-1,2-mannosyl transferase; adds second mannose during cell-wall mannoprotein biosynthesis; required for wild-type virulence and adherence to epithelial cells; predicted type II membrane protein of Golgi; fungal-specific	GO:0009405 pathogenesis | GO:0006493 protein amino acid O-linked glycosylation | GO:0006057 mannoprotein biosynthetic process | GO:0016337 cell-cell adhesion | GO:0007160 cell-matrix adhesion | GO:0030447 filamentous growth | GO:0007047 cell wall organization | GO:0051834 evasion or tolerance of defenses of other organism during symbiotic interaction | GO:0000032 cell wall mannoprotein biosynthet…	GO:0000026 alpha-1,2-mannosyltransferase activity |	GO:0016021 integral to membrane | GO:0005797 Golgi medial cisterna | GO:0005739 mitochondrion | GO:0005624 membrane fraction | GO:0005886 plasma membrane |
orf19.7107	0.00127	0.641868		Predicted ORF in Assemblies 19, 20 and 21	GO:0042273 ribosomal large subunit biogenesis |		GO:0005634 nucleus | GO:0005737 cytoplasm | GO:0005840 ribosome |
orf19.4589	0.0144	0.641761		Predicted ORF in Assemblies 19, 20 and 21	GO:0006598 polyamine catabolic process | GO:0015940 pantothenate biosynthetic process |	GO:0008131 amine oxidase activity |	GO:0005737 cytoplasm |
orf19.1569	0.0312	0.641516	UTP22	Predicted ORF in Assemblies 19, 20 and 21; decreased expression observed in an ssr1 homozygous null mutant; decreased expression in response to prostaglandins; heterozygous null mutant exhibits resistance to parnafungin	GO:0006364 rRNA processing | GO:0042493 response to drug |		GO:0032040 small-subunit processome | GO:0034456 UTP-C complex | GO:0032545 CURI complex |
orf19.173	0.0155	0.641144		Putative transcription factor with zinc finger DNA-binding motif; transcriptionally activated by Mnl1p under weak acid stress	GO:0009743 response to carbohydrate stimulus | GO:0006355 regulation of transcription, DNA-dependent |	GO:0016563 transcription activator activity | GO:0003700 transcription factor activity |	GO:0005634 nucleus |
orf19.3323	0.00597	0.640532		Predicted ORF in Assemblies 19, 20 and 21; possibly spurious ORF (Annotation Working Group prediction)
orf19.7250	0.0204	0.640298		Predicted ORF in Assemblies 19, 20 and 21
orf19.6824	1.63e-06	0.640172		Predicted ORF in Assemblies 19, 20 and 21; appears to be C. albicans-specific; induced upon biofilm formation; transcription is repressed in response to alpha pheromone in SpiderM medium
orf19.7561	0.02	0.639803	DEF1	Protein required for filamentous growth and for escape from epithelial cells and dissemination in an RHE model; transcription induced in oral candidiasis clinical isolates; induced by fluconazole, high cell density; hyphally regulated	GO:0030447 filamentous growth | GO:0044114 development of symbiont in host | GO:0006283 transcription-coupled nucleotide-excision repair | GO:0000723 telomere maintenance | GO:0006511 ubiquitin-dependent protein catabolic process |		GO:0005634 nucleus |
orf19.796	0.03	0.639704	HYM1	Mo25 family domain protein of RAM cell wall integrity signaling network; role in cell separation, azole sensitivity; required for hyphal growth	GO:0042493 response to drug | GO:0007163 establishment or maintenance of cell polarity | GO:0030447 filamentous growth | GO:0000920 cell separation during cytokinesis | GO:0007047 cell wall organization | GO:0007109 cytokinesis, completion of separation | GO:0000903 cell morphogenesis during vegetative growth | GO:0045449 regulation of transcription | GO:0008360 regulation of cell shape |		GO:0043332 mating projection tip | GO:0005933 cellular bud | GO:0000131 incipient cellular bud site |
orf19.7507	0.000635	0.639577		Predicted ORF in Assemblies 19, 20 and 21
orf19.3529	0.00973	0.638372	ABP2	Protein of unknown function; induced in response to alpha pheromone in SpiderM medium
orf19.4871	0.0259	0.637732	ERO1	Protein described as similar to S. cerevisiae Ero1p, which has a role in formation of disulfide bonds in the endoplasmic reticulum; fluconazole-induced; transcriptionally activated by Mnl1p under weak acid stress	GO:0006467 protein thiol-disulfide exchange |	GO:0016972 thiol oxidase activity | GO:0009055 electron carrier activity |	GO:0005783 endoplasmic reticulum |
orf19.2495	0.013	0.637656	GSL1	Subunit of beta-1,3-glucan synthase; 10 predicted membrane-spanning regions; caspofungin induced; mRNA abundance declines after yeast-to-hyphal transition; similar to S. cerevisiae Fks3p; fungal-specific (no human or murine homolog)		GO:0003843 1,3-beta-glucan synthase activity |	GO:0016021 integral to membrane |
orf19.4195.1	0.0119	0.63743	FCA1	Cytosine deaminase; enzyme of pyrimidine salvage; functional homolog of S. cerevisiae Fcy1p; mutation is associated with resistance to flucytosine (5-FC) in a clinical isolate; hyphal downregulated; gene has intron	GO:0019858 cytosine metabolic process | GO:0008655 pyrimidine salvage | GO:0046087 cytidine metabolic process |	GO:0004131 cytosine deaminase activity |	GO:0005634 nucleus | GO:0005737 cytoplasm |
orf19.5618	0.000871	0.636909		Predicted ORF in Assemblies 19, 20 and 21	GO:0006461 protein complex assembly | GO:0006896 Golgi to vacuole transport | GO:0007033 vacuole organization |	GO:0051082 unfolded protein binding |	GO:0005829 cytosol | GO:0019898 extrinsic to membrane | GO:0000139 Golgi membrane |
orf19.7183	0.000333	0.635756		Predicted ORF in Assemblies 19, 20 and 21			GO:0005783 endoplasmic reticulum |
orf19.5917	0.0241	0.635135	STP3	Transcription factor; regulates SAP2, OPT1 expression and thereby protein catabolism for nitrogen source; activated via amino-acid-induced proteolytic processing; macrophage/pseudohyphal-repressed	GO:0006388 tRNA splicing, via endonucleolytic cleavage and ligation | GO:0045944 positive regulation of transcription from RNA polymerase II promoter | GO:0045732 positive regulation of protein catabolic process |	GO:0003704 specific RNA polymerase II transcription factor activity |	GO:0005737 cytoplasm | GO:0005634 nucleus |
orf19.3840	0.000128	0.635043		Predicted ORF in Assemblies 19, 20 and 21	GO:0006468 protein amino acid phosphorylation | GO:0006006 glucose metabolic process |	GO:0004674 protein serine/threonine kinase activity |	GO:0005737 cytoplasm |
orf19.6417	0.00239	0.634853	TSR1	Predicted ORF in Assemblies 19, 20 and 21; decreased expression in response to prostaglandins	GO:0006364 rRNA processing |	GO:0043021 ribonucleoprotein binding |	GO:0030686 90S preribosome | GO:0005730 nucleolus | GO:0005737 cytoplasm |
orf19.2250	0.00167	0.634494	SPE3	Predicted ORF in Assemblies 19, 20 and 21	GO:0008295 spermidine biosynthetic process | GO:0015940 pantothenate biosynthetic process |	GO:0004766 spermidine synthase activity |	GO:0005634 nucleus | GO:0005737 cytoplasm |
orf19.4670	3.49e-05	0.633506	CAS5	Putative zinc finger transcription factor; cell wall damage response; required for wild-type transcriptional response to caspofungin; mutant caspofungin hypersensitive; downregulated in core stress response; avirulent, reduced CFU in mice	GO:0006355 regulation of transcription, DNA-dependent | GO:0042493 response to drug | GO:0031505 fungal-type cell wall organization | GO:0006357 regulation of transcription from RNA polymerase II promoter | GO:0009405 pathogenesis | GO:0030448 hyphal growth |	GO:0003700 transcription factor activity | GO:0030528 transcription regulator activity |	GO:0005634 nucleus |
orf19.5843	0.0269	0.633226		Predicted ORF in Assemblies 19, 20 and 21; Plc1p-regulated; greater mRNA abundance observed in a cyr1 homozygous null mutant than in wild type; possibly spurious ORF (Annotation Working Group prediction)
orf19.1277	0.0304	0.632682		Predicted ORF in Assemblies 19, 20 and 21; repressed by Rgt1p
orf19.1083	0.00332	0.631911		Predicted ORF in Assemblies 19, 20 and 21; macrophage-induced gene; possibly spurious ORF (Annotation Working Group prediction)			GO:0005737 cytoplasm |
orf19.5389	0.00054	0.631	FKH2	Forkhead transcription factor; morphogenesis regulator; required for wild-type hyphal transcription, cell separation, and for virulence in cell culture; mutant lacks true hyphae, is constitutively pseudohyphal; upregulated in RHE model	GO:0006357 regulation of transcription from RNA polymerase II promoter | GO:0030448 hyphal growth | GO:0000116 regulation of transcription involved in G2-phase of mitotic cell cycle | GO:0000122 negative regulation of transcription from RNA polymerase II promoter | GO:0007124 pseudohyphal growth | GO:0006368 RNA elongation from RNA polymerase II promoter | GO:0045787 positive regulation of cell c…	GO:0003700 transcription factor activity | GO:0043565 sequence-specific DNA binding | GO:0003704 specific RNA polymerase II transcription factor activity |	GO:0005634 nucleus |
orf19.3615	0.00219	0.629519		Predicted ORF in Assemblies 19, 20 and 21; induced in core caspofungin response; increased expression observed in an ssr1 homozygous null mutant; induced by nitric oxide in yhb1 mutant			GO:0001950 plasma membrane enriched fraction | GO:0005634 nucleus | GO:0005737 cytoplasm |
orf19.1240	0.00628	0.629088		Predicted ORF in Assemblies 19, 20 and 21; fungal-specific (no human or murine homolog)
orf19.5061	0.00851	0.629019	ADE5,7	Enzyme of adenine biosynthesis; interacts with Vps34p; required for hyphal growth and virulence; flucytosine induced; not induced during GCN response, in contrast to the S. cerevisiae ortholog
orf19.5412	0.00634	0.628229		Predicted ORF in Assemblies 19, 20 and 21	GO:0007047 cell wall organization |
orf19.3222	0.0349	0.628179		Predicted ORF in Assemblies 19, 20 and 21; fungal-specific (no human or murine homolog)			GO:0000324 fungal-type vacuole |
orf19.5191	0.0203	0.627872	FGR6-1	Protein lacking an ortholog in S. cerevisiae; member of a family encoded by FGR6-related genes in the RB2 repeat sequence; transposon mutation affects filamentous growth	GO:0030447 filamentous growth |
orf19.3237	7.26e-07	0.627716		Predicted ORF in Assemblies 19, 20 and 21	GO:0000209 protein polyubiquitination | GO:0006513 protein monoubiquitination |	GO:0004842 ubiquitin-protein ligase activity |	GO:0005739 mitochondrion |
orf19.575	7.35e-05	0.627311	HYR3	Putative GPI-anchored protein of unknown function; similar to Hyr1p; transcriptionally regulated by iron; expression greater in high iron; clade-specific repeat variation			GO:0009986 cell surface |
orf19.304	0.00337	0.625892		Putative transporter similar to MDR proteins; fungal-specific (no human or murine homolog)	GO:0015893 drug transport |	GO:0015238 drug transporter activity |	GO:0016020 membrane |
orf19.3554	0.0119	0.625776	AAT1	Protein described as aspartate aminotransferase; soluble protein in hyphae; macrophage-induced protein; alkaline upregulated; amphotericin B repressed; gene used for strain identification by multilocus sequence typing, farnesol-induced	GO:0006536 glutamate metabolic process | GO:0006533 aspartate catabolic process |	GO:0004069 L-aspartate |	GO:0005625 soluble fraction | GO:0005737 cytoplasm |
orf19.58	8.23e-05	0.625378	RRP6	Predicted ORF in Assemblies 19, 20 and 21; mutation confers hypersensitivity to 5-fluorocytosine (5-FC), 5-fluorouracil (5-FU), and tubercidin (7-deazaadenosine)	GO:0042493 response to drug | GO:0031126 snoRNA 3'-end processing | GO:0034476 U5 snRNA 3'-end processing | GO:0000467 exonucleolytic trimming to generate mature 3'-end of 5.8S rRNA from tricistronic rRNA transcript (SSU-rRNA, 5.8S rRNA, LSU-rRNA) | GO:0034475 U4 snRNA 3'-end processing | GO:0034473 U1 snRNA 3'-end processing | GO:0043634 polyadenylation-dependent ncRNA catabolic process | GO:000…	GO:0000175 3'-5'-exoribonuclease activity |	GO:0000176 nuclear exosome (RNase complex) |
orf19.2758	0.0241	0.623478	PGA38	Putative GPI-anchored protein of unknown function; repressed during cell wall regeneration			GO:0009986 cell surface |
orf19.297	0.000415	0.622752	DTD2	Predicted ORF in Assemblies 19, 20 and 21	GO:0019478 D-amino acid catabolic process |	GO:0051500 D-tyrosyl-tRNA(Tyr) deacylase activity |	GO:0005737 cytoplasm |
orf19.4546	2.06e-05	0.621921	HOL4	Protein described as an ion transporter; alkaline upregulated by Rim101p; Plc1p-regulated; caspofungin repressed	GO:0015893 drug transport |	GO:0015238 drug transporter activity |	GO:0005886 plasma membrane | GO:0016020 membrane |
orf19.699	0.0391	0.621173		Predicted ORF in Assemblies 19, 20 and 21
orf19.6017	0.0106	0.619215		Predicted ORF in Assemblies 19, 20 and 21
orf19.2832	0.0275	0.619132	INN1	Protein with similarity to S. cerevisiae Inn1p, which is an essential protein of the contractile actomyosin ring required for ingression of the plasma membrane into the bud neck during cytokinesis; contains a C2 membrane targeting domain	GO:0051276 chromosome organization | GO:0000281 cytokinesis after mitosis |		GO:0000142 cellular bud neck contractile ring |
orf19.5365	0.000522	0.617877		Predicted ORF in Assemblies 19, 20 and 21; decreased transcription is observed upon fluphenazine treatment or in an azole-resistant strain that overexpresses CDR1 and CDR2			GO:0005737 cytoplasm |
orf19.4072	0.0181	0.617779	IFF6	Putative GPI-anchored protein of unknown function; opaque-specific transcription; macrophage-induced gene			GO:0009986 cell surface |
orf19.3871	0.0238	0.617615		Predicted ORF in Assemblies 19, 20 and 21
orf19.2808	1.53e-06	0.617501		Predicted zinc-finger protein of unknown function, not essential for viability		GO:0003700 transcription factor activity |
orf19.2791	7.4e-05	0.617266		Predicted ORF in Assemblies 19, 20 and 21	GO:0030036 actin cytoskeleton organization |	GO:0017024 myosin I binding |	GO:0030479 actin cortical patch |
orf19.551	3.21e-05	0.617185		Predicted ORF in Assemblies 19, 20 and 21	GO:0006400 tRNA modification |	GO:0008175 tRNA methyltransferase activity |
orf19.3490	0.0109	0.616017	FGR6-4	Protein lacking an ortholog in S. cerevisiae; member of a family encoded by FGR6-related genes in the RB2 repeat sequence; transposon mutation affects filamentous growth	GO:0030447 filamentous growth |
orf19.1387	0.00441	0.615909		Predicted ORF in Assemblies 19, 20 and 21	GO:0016226 iron-sulfur cluster assembly | GO:0002098 tRNA wobble uridine modification |	GO:0051539 4 iron, 4 sulfur cluster binding |	GO:0005737 cytoplasm |
orf19.3825	0.00706	0.615306	RCE1	Protein induced during the mating process	GO:0007323 peptide pheromone maturation |	GO:0004222 metalloendopeptidase activity |	GO:0030176 integral to endoplasmic reticulum membrane |
orf19.279	0.00416	0.614308		Predicted ORF in Assemblies 19, 20 and 21	GO:0019478 D-amino acid catabolic process |	GO:0016788 hydrolase activity, acting on ester bonds |
orf19.4485	0.000199	0.614076		Predicted ORF from Assembly 19; removed from Assembly 20
orf19.1687	0.00209	0.613796		Predicted ORF in Assemblies 19, 20 and 21	GO:0000466 maturation of 5.8S rRNA from tricistronic rRNA transcript (SSU-rRNA, 5.8S rRNA, LSU-rRNA) | GO:0042273 ribosomal large subunit biogenesis | GO:0000463 maturation of LSU-rRNA from tricistronic rRNA transcript (SSU-rRNA, 5.8S rRNA, LSU-rRNA) | GO:0000390 spliceosome disassembly | GO:0000462 maturation of SSU-rRNA from tricistronic rRNA transcript (SSU-rRNA, 5.8S rRNA, LSU-rRNA) |	GO:0031202 RNA splicing factor activity, transesterification mechanism | GO:0004004 ATP-dependent RNA helicase activity |	GO:0005681 spliceosomal complex | GO:0005739 mitochondrion | GO:0030686 90S preribosome |
orf19.6847	0.000178	0.613713		Predicted ORF in Assemblies 19, 20 and 21; virulence-group-correlated expression	GO:0030488 tRNA methylation |	GO:0016300 tRNA (uracil) methyltransferase activity |	GO:0005737 cytoplasm |
orf19.4951	0.0165	0.61296		Predicted ORF in Assemblies 19, 20 and 21; possibly spurious ORF (Annotation Working Group prediction)
orf19.3276	1.19e-05	0.612095	PWP2	Predicted ORF in Assemblies 19, 20 and 21; downregulated during core stress response; decreased expression in response to prostaglandins; physically interacts with TAP-tagged Nop1p	GO:0030010 establishment of cell polarity | GO:0000910 cytokinesis | GO:0000480 endonucleolytic cleavage in 5'-ETS of tricistronic rRNA transcript (SSU-rRNA, 5.8S rRNA, LSU-rRNA) | GO:0000472 endonucleolytic cleavage to generate mature 5'-end of SSU-rRNA from (SSU-rRNA, 5.8S rRNA, LSU-rRNA) | GO:0000447 endonucleolytic cleavage in ITS1 to separate SSU-rRNA from 5.8S rRNA and LSU-rRNA from tricist…	GO:0030515 snoRNA binding |	GO:0005732 small nucleolar ribonucleoprotein complex | GO:0034388 Pwp2p-containing subcomplex of 90S preribosome | GO:0005737 cytoplasm | GO:0032040 small-subunit processome |
orf19.6246	0.00151	0.611507		Predicted ORF in Assemblies 19, 20 and 21	GO:0000001 mitochondrion inheritance | GO:0007010 cytoskeleton organization | GO:0017196 N-terminal peptidyl-methionine acetylation |	GO:0004042 amino-acid N-acetyltransferase activity | GO:0004596 peptide alpha-N-acetyltransferase activity |	GO:0005737 cytoplasm |
orf19.1619	0.000594	0.611289		Predicted ORF in Assemblies 19, 20 and 21	GO:0006357 regulation of transcription from RNA polymerase II promoter | GO:0045943 positive regulation of transcription from RNA polymerase I promoter | GO:0045903 positive regulation of translational fidelity | GO:0031124 mRNA 3'-end processing | GO:0018105 peptidyl-serine phosphorylation | GO:0032786 positive regulation of RNA elongation |	GO:0004693 cyclin-dependent protein kinase activity |	GO:0005844 polysome | GO:0005730 nucleolus | GO:0032806 carboxy-terminal domain protein kinase complex | GO:0005654 nucleoplasm |
orf19.7028	0.0447	0.611142		Predicted ORF in Assemblies 19, 20 and 21; merged with orf19.7027 in Assembly 21
orf19.5906	0.00537	0.610887	ADE2	Phosphoribosylaminoimadazole carboxylase; enzyme of adenine biosynthesis; required for wild-type growth and virulence in immunosuppressed mouse systemic infection; not induced during GCN response, in contrast to S. cerevisiae ortholog	GO:0046084 adenine biosynthetic process | GO:0006164 purine nucleotide biosynthetic process | GO:0009405 pathogenesis |	GO:0004638 phosphoribosylaminoimidazole carboxylase activity |	GO:0005737 cytoplasm |
orf19.5615	0.012	0.609904	AYR2	Predicted ORF in Assemblies 19, 20 and 21; shows colony morphology-related gene regulation by Ssn6p	GO:0006654 phosphatidic acid biosynthetic process |	GO:0000140 acylglycerone-phosphate reductase activity |	GO:0005811 lipid particle | GO:0005783 endoplasmic reticulum |
orf19.1332	0.000325	0.609813	SNG4	Predicted ORF in Assemblies 19, 20 and 21; transcriptionally activated by Mnl1p under weak acid stress; shows Mob2p-dependent hyphal regulation
orf19.7193	0.000353	0.609743		Predicted ORF in Assemblies 19, 20 and 21
orf19.2575	0.0115	0.609525		Predicted ORF in Assemblies 19, 20 and 21			GO:0005737 cytoplasm |
orf19.6420	0.00373	0.608855	PGA13	Putative GPI-anchored protein; described as similar to mucins; induced during cell wall regeneration, and during core caspofungin response; regulated by Tsa1p, Tsa1Bp in minimal media at 37 deg and by Cyr1p, Nrg1p, Tup1p, Rlm1p			GO:0009986 cell surface |
orf19.727	0.0323	0.608147		Predicted ORF in Assemblies 19, 20 and 21; member of a family encoded by FGR6-related genes in the RB2 repeat sequence; possibly spurious ORF (Annotation Working Group prediction)
orf19.1071	0.0253	0.607603		Predicted ORF from Assembly 19; possibly spurious ORF (Annotation Working Group prediction); merged with orf19.5203 in Assembly 20
orf19.816	0.017	0.607036	DCK2	Predicted ORF in Assemblies 19, 20 and 21; similar to S. cerevisiae Ylr422wp; transposon mutation affects filamentous growth; transcriptionally activated by Mnl1p under weak acid stress	GO:0030447 filamentous growth |
orf19.4907	0.00106	0.605239		Predicted ORF in Assemblies 19, 20 and 21; increased transcription is observed upon fluphenazine treatment; possibly transcriptionally regulated by Tac1p; induced by nitric oxide; fungal-specific (no human or murine homolog)	GO:0008361 regulation of cell size |		GO:0005737 cytoplasm |
orf19.6881	0.0193	0.60456	YTH1	Protein described as an mRNA cleavage and polyadenylation specificity factor; transcription is regulated upon yeast-hyphal switch; decreased expression in hyphae compared to yeast-form cells; fluconazole or flucytosine induced	GO:0006379 mRNA cleavage | GO:0006378 mRNA polyadenylation | GO:0042493 response to drug |	GO:0003723 RNA binding |	GO:0005847 mRNA cleavage and polyadenylation specificity factor complex |
orf19.212	0.00275	0.603991	VPS28	Protein involved in proteolytic activation of Rim101p, which regulates pH response; role in echinocandin, azole sensitivity; similar to S. cerevisiae Vps28p, which is a subunit of the ESCRT I protein sorting complex	GO:0006623 protein targeting to vacuole | GO:0016485 protein processing | GO:0009268 response to pH | GO:0030448 hyphal growth | GO:0009405 pathogenesis | GO:0031505 fungal-type cell wall organization | GO:0042493 response to drug | GO:0006612 protein targeting to membrane |	GO:0005515 protein binding |	GO:0000813 ESCRT I complex |
orf19.206	0.00892	0.603342		Predicted ORF in Assemblies 19, 20 and 21			GO:0009986 cell surface |
orf19.5750	0.0211	0.602508	SHM2	Cytoplasmic serine hydroxymethyltransferase; complements the glycine auxotrophy of an S. cerevisiae shm1 null shm2 null gly1-1 triple mutant; antigenic in human; soluble protein in hyphae; farnesol-upregulated in biofilm	GO:0006730 one-carbon metabolic process | GO:0006544 glycine metabolic process |	GO:0004372 glycine hydroxymethyltransferase activity |	GO:0005737 cytoplasm | GO:0005625 soluble fraction | GO:0043332 mating projection tip | GO:0001950 plasma membrane enriched fraction |
orf19.3664	0.016	0.601984	HSP31	Protein repressed during the mating process	GO:0042026 protein refolding | GO:0006950 response to stress |		GO:0005886 plasma membrane |
orf19.7610	0.00753	0.601912	PTP3	Protein not essential for viability; similar to S. cerevisiae Ptp3p, which is a protein tyrosine phosphatase; hyphal induced; alkaline upregulated; regulated by Efg1p, Ras1p, cAMP pathways	GO:0000750 pheromone-dependent signal transduction involved in conjugation with cellular fusion | GO:0000173 inactivation of MAPK activity involved in osmosensory signaling pathway | GO:0006470 protein amino acid dephosphorylation |	GO:0004725 protein tyrosine phosphatase activity |	GO:0005634 nucleus | GO:0005737 cytoplasm |
orf19.5759	0.0022	0.601751	SNQ2	Protein similar to S. cerevisiae Snq2p transporter; member of PDR subfamily of ABC family; transposon mutation affects filamentation; benomyl-induced transcription; detected at yeast-form cell plasma membrane by mass spec	GO:0030447 filamentous growth | GO:0042493 response to drug | GO:0006810 transport | GO:0000304 response to singlet oxygen |	GO:0008559 xenobiotic-transporting ATPase activity | GO:0042626 ATPase activity, coupled to transmembrane movement of substances | GO:0005524 ATP binding |	GO:0016021 integral to membrane | GO:0005886 plasma membrane | GO:0005739 mitochondrion | GO:0005624 membrane fraction |
orf19.7668	0.0185	0.60128	MAL2	Alpha-glucosidase that hydrolyzes sucrose; required for sucrose utilization; transcriptionally regulated by Suc1p; expression induced by maltose, repressed by glucose; transposon mutation affects filamentous growth; upregulated in RHE model	GO:0005987 sucrose catabolic process | GO:0030447 filamentous growth | GO:0000025 maltose catabolic process |	GO:0004575 sucrose alpha-glucosidase activity | GO:0004574 oligo-1,6-glucosidase activity |	GO:0005576 extracellular region | GO:0005739 mitochondrion | GO:0005840 ribosome |
orf19.3190	0.00307	0.601164	HAL9	Protein with Zn(2)-Cys(6) binuclear cluster; gene in zinc cluster region of Chr. 5; transcriptionally activated by Mnl1p in weak acid; similar to S. cerevisiae Hal9p, which is a putative transcription factor involved in salt tolerance	GO:0009651 response to salt stress | GO:0006367 transcription initiation from RNA polymerase II promoter |	GO:0043565 sequence-specific DNA binding | GO:0003704 specific RNA polymerase II transcription factor activity |	GO:0005634 nucleus | GO:0005739 mitochondrion |
orf19.3676	7.56e-07	0.601035	ABP140	Protein similar to S. cerevisiae actin-binding protein Abp140p; induced upon biofilm formation
orf19.7517	0.0224	0.600501	CHT1	Chitinase; putative N-terminal catalytic domain; has secretory signal sequence; lacks S/T region and N-glycosylation motifs of Chs2p and Chs3p; alkaline downregulated; expression not detected in yeast-form or hyphal cells	GO:0007109 cytokinesis, completion of separation |	GO:0004568 chitinase activity |	GO:0009986 cell surface | GO:0009277 fungal-type cell wall | GO:0005635 nuclear envelope | GO:0005576 extracellular region | GO:0005783 endoplasmic reticulum |
orf19.852	0.00529	0.599612	SAP98	Predicted ORF in Assemblies 19, 20 and 21; regulated by Gcn2p and Gcn4p; expressed in opaque MTLa/MTLa cells	GO:0016485 protein processing |	GO:0004190 aspartic-type endopeptidase activity |	GO:0009277 fungal-type cell wall |
orf19.7392	0.00233	0.599554		Predicted ORF in Assemblies 19, 20 and 21	GO:0006413 translational initiation | GO:0000373 Group II intron splicing |	GO:0033592 RNA strand annealing activity | GO:0004004 ATP-dependent RNA helicase activity |
orf19.6773	0.00158	0.598725	ECM29	Protein similar to S. cerevisiae Ecm29p; transposon mutation affects filamentous growth	GO:0030447 filamentous growth | GO:0007047 cell wall organization |	GO:0005515 protein binding |	GO:0000502 proteasome complex | GO:0005634 nucleus | GO:0005737 cytoplasm |
orf19.4900	0.00176	0.598531		Predicted ORF in Assemblies 19, 20 and 21	GO:0006491 N-glycan processing | GO:0006493 protein amino acid O-linked glycosylation |	GO:0000033 alpha-1,3-mannosyltransferase activity |	GO:0005794 Golgi apparatus |
orf19.2646	0.0011	0.597482		Predicted zinc-finger protein of unknown function, not essential for viability	GO:0045944 positive regulation of transcription from RNA polymerase II promoter | GO:0009060 aerobic respiration |	GO:0003704 specific RNA polymerase II transcription factor activity |	GO:0005634 nucleus |
orf19.671	0.0115	0.595755	PSP1	Protein repressed during the mating process			GO:0005737 cytoplasm |
orf19.4046	0.000369	0.591307		Putative transcription factor containing a Zn(2)-Cys(6) binuclear cluster; predicted ORF in Assemblies 19, 20 and 21
orf19.7080	0.00372	0.590661	LEU2	Isopropyl malate dehydrogenase; enzyme of leucine biosynthesis; upregulated in the presence of human whole blood or polymorphonuclear (PMN) cells; protein level decreased in stationary phase cultures	GO:0009098 leucine biosynthetic process | GO:0009405 pathogenesis |	GO:0003862 3-isopropylmalate dehydrogenase activity |	GO:0005829 cytosol | GO:0005625 soluble fraction |
orf19.5730	0.00106	0.590374		Predicted ORF in Assemblies 19, 20 and 21; clade-associated gene expression			GO:0005737 cytoplasm |
orf19.3481	0.0105	0.589772		Putative protein of unknown function, transcription is activated in the presence of elevated CO2; predicted ORF in Assemblies 19, 20 and 21	GO:0042254 ribosome biogenesis |	GO:0003724 RNA helicase activity |	GO:0005739 mitochondrion |
orf19.2173	0.0446	0.589499	MAF1	Protein described as affecting nucleocytoplasmic transport and synthesis of RNA Polymerase III; decreased expression in hyphae compared to yeast-form cells; caspofungin repressed	GO:0016480 negative regulation of transcription from RNA polymerase III promoter |	GO:0016564 transcription repressor activity |	GO:0005634 nucleus |
orf19.7450	5.36e-05	0.588207		Predicted ORF in Assemblies 19, 20 and 21	GO:0000917 barrier septum formation | GO:0000921 septin ring assembly | GO:0000910 cytokinesis |		GO:0000144 cellular bud neck septin ring |
orf19.7367	0.000702	0.588066	UBP1	Protein described as ubiquitin carboxyl-1-terminal hydrolase	GO:0016579 protein deubiquitination |	GO:0004843 ubiquitin-specific protease activity |	GO:0005783 endoplasmic reticulum |
orf19.3335	0.000126	0.586216		Predicted ORF in Assemblies 19, 20 and 21; shows colony morphology-related gene regulation by Ssn6p; repressed by nitric oxide			GO:0005886 plasma membrane |
orf19.6868	0.00117	0.585553		Predicted ORF in Assemblies 19, 20 and 21		GO:0016491 oxidoreductase activity |
orf19.2397.3	0.00174	0.58522		ORF Predicted by Annotation Working Group
orf19.7112	0.000871	0.585201	FRP2	Protein described as ferric reductase; alkaline upregulated by Rim101p; fluconazole-downregulated; upregulated in the presence of human neutrophils; possibly adherence-induced		GO:0000293 ferric-chelate reductase activity |
orf19.5838	0.000225	0.585142		Predicted ORF in Assemblies 19, 20 and 21	GO:0009070 serine family amino acid biosynthetic process |	GO:0004647 phosphoserine phosphatase activity |	GO:0005634 nucleus | GO:0005737 cytoplasm |
orf19.339	0.0287	0.583908	NDE1	Putative NADH dehydrogenase that could act alternatively to complex I in respiration; caspofungin repressed; fungal-specific (no human or murine homolog); transcription is upregulated in both intermediate and mature biofilms	GO:0006355 regulation of transcription, DNA-dependent | GO:0001300 chronological cell aging | GO:0006116 NADH oxidation | GO:0019655 glucose catabolic process to ethanol |	GO:0003700 transcription factor activity | GO:0003954 NADH dehydrogenase activity |	GO:0005739 mitochondrion | GO:0005886 plasma membrane |
orf19.2175	0.0308	0.58262		Predicted ORF in Assemblies 19, 20 and 21; induced by nitric oxide	GO:0043065 positive regulation of apoptosis | GO:0000304 response to singlet oxygen |		GO:0005886 plasma membrane | GO:0005739 mitochondrion | GO:0005634 nucleus |
orf19.2046	0.0211	0.582112	POT1-2	Putative peroxisomal 3-ketoacyl CoA thiolase	GO:0006635 fatty acid beta-oxidation |	GO:0003988 acetyl-CoA C-acyltransferase activity |	GO:0005782 peroxisomal matrix |
orf19.642	0.00458	0.580809		Predicted ORF in Assemblies 19, 20 and 21	GO:0000082 G1/S transition of mitotic cell cycle |	GO:0004722 protein serine/threonine phosphatase activity |	GO:0005737 cytoplasm |
orf19.1978	0.0358	0.580707	GIT2	Putative glycerophosphoinositol permease; fungal-specific (no human or murine homolog); transcription is repressed in response to alpha pheromone in SpiderM medium	GO:0015914 phospholipid transport | GO:0006817 phosphate transport |	GO:0005548 phospholipid transporter activity | GO:0005315 inorganic phosphate transmembrane transporter activity |	GO:0005886 plasma membrane | GO:0016020 membrane |
orf19.3475	0.00363	0.580383		Described as a Gag-related protein; hyphal induced; downregulation correlates with clinical development of fluconazole resistance; repressed by nitric oxide, 17-beta-estradiol, ethynyl estradiol
orf19.4292	0.0143	0.579382		Predicted ORF in Assemblies 19, 20 and 21	GO:0006896 Golgi to vacuole transport |	GO:0005484 SNAP receptor activity |	GO:0000324 fungal-type vacuole | GO:0005794 Golgi apparatus | GO:0005768 endosome |
orf19.7247	0.0404	0.579245	RIM101	Transcription factor involved in alkaline pH response; required for alkaline-induced hyphal growth; role in virulence in mouse systemic infection; activated by C-terminal proteolytic cleavage; mediates both positive and negative regulation	GO:0001410 chlamydospore formation | GO:0030448 hyphal growth | GO:0030447 filamentous growth | GO:0009405 pathogenesis | GO:0009268 response to pH | GO:0006357 regulation of transcription from RNA polymerase II promoter | GO:0010106 cellular response to iron ion starvation | GO:0007165 signal transduction | GO:0010226 response to lithium ion | GO:0007126 meiosis | GO:0006355 regulation of transc…	GO:0003704 specific RNA polymerase II transcription factor activity | GO:0003677 DNA binding | GO:0016563 transcription activator activity | GO:0003700 transcription factor activity |	GO:0005634 nucleus |
orf19.1121	0.000117	0.576399		Predicted ORF in Assemblies 19, 20 and 21
orf19.1357	7.16e-05	0.576374	FCY21	High affinity, high capacity, hypoxanthine-adenine-guanine-cytosine/ H+ symporter; purine-cytosine permease of pyrimidine salvage; similar to S. cerevisiae Fcy2p; mutation confers resistance to 5-fluorocytosine (5-FC)	GO:0008655 pyrimidine salvage | GO:0015893 drug transport | GO:0015856 cytosine transport | GO:0006863 purine transport | GO:0042493 response to drug | GO:0015861 cytidine transport | GO:0055085 transmembrane transport |	GO:0015205 nucleobase transmembrane transporter activity | GO:0015238 drug transporter activity | GO:0015212 cytidine transmembrane transporter activity |	GO:0005886 plasma membrane |
orf19.5315	0.0154	0.575819	FGR6	Protein lacking an ortholog in S. cerevisiae; transposon mutation affects filamentous growth; removed from Assembly 20
orf19.5845	0.0362	0.575603	RNR3	Protein described as large subunit of ribonucleotide reductase; transcriptionally regulated by iron; expression greater in low iron	GO:0006260 DNA replication |	GO:0004748 ribonucleoside-diphosphate reductase activity |	GO:0005829 cytosol |
orf19.7381	0.0449	0.575548	ZCF37	Predicted zinc-finger protein of unknown function; not essential for viability		GO:0003700 transcription factor activity |	GO:0005634 nucleus |
orf19.3066	0.0159	0.57285	ENG1	Endo-1,3-beta-glucanase required for cell separation after division, orthologous to S. cerevisiae Dse4p; caspofungin repressed; fungal-specific (no human or murine homolog); repressed in response to alpha pheromone in SpiderM medium	GO:0007094 mitotic cell cycle spindle assembly checkpoint | GO:0007109 cytokinesis, completion of separation |	GO:0004338 glucan 1,3-beta-glucosidase activity | GO:0042973 glucan endo-1,3-beta-D-glucosidase activity |	GO:0005737 cytoplasm | GO:0005576 extracellular region | GO:0030428 cell septum | GO:0009277 fungal-type cell wall |
orf19.6184	7.79e-05	0.568816		Predicted ORF in Assemblies 19, 20 and 21; possibly spurious ORF (Annotation Working Group prediction)
orf19.6958	0.00232	0.568543	ECM18	Predicted ORF in Assemblies 19, 20 and 21	GO:0007047 cell wall organization |		GO:0005739 mitochondrion |
orf19.4712	0.00252	0.567439	FGR6-3	Protein lacking an ortholog in S. cerevisiae; member of a family encoded by FGR6-related genes in the RB2 repeat sequence; transposon mutation affects filamentous growth	GO:0030447 filamentous growth |
orf19.1193	0.0193	0.566949	GNP1	Protein described as similar to asparagine and glutamine permease; fluconazole or caspofungin induced; transcription is regulated by Nrg1p, Mig1p, Tup1p, Gcn2p, Gcn4p, and alkaline regulated by Rim101p; fungal-specific	GO:0006865 amino acid transport | GO:0055085 transmembrane transport |	GO:0015193 L-proline transmembrane transporter activity |	GO:0005886 plasma membrane |
orf19.449	0.0156	0.566381		Predicted ORF in Assemblies 19, 20 and 21; possible phosphatidyl synthase; transcription reduced upon yeast-hyphal switch; protein detected by mass spec in stationary phase cultures			GO:0005739 mitochondrion |
orf19.868	0.000797	0.565457	ADAEC	Transcription is specific to white cell type
orf19.6469	0.00083	0.563102		Predicted ORF in retrotransposon Tca11 with similarity to the Gag-Pol region of retrotransposons, which encodes nucleocapsid-like protein, reverse transcriptase, protease, and integrase
orf19.2521	0.000232	0.561259		Predicted ORF in Assemblies 19, 20 and 21
orf19.4318	0.00777	0.56018	MIG1	Transcriptional repressor; regulates genes for utilization of carbon sources; Tup1p-dependent and -independent functions; upregulated in biofilm; hyphal downregulated; caspofungin repressed; functional homolog of S. cerevisiae Mig1p	GO:0016481 negative regulation of transcription | GO:0015976 carbon utilization | GO:0006357 regulation of transcription from RNA polymerase II promoter | GO:0006006 glucose metabolic process | GO:0006355 regulation of transcription, DNA-dependent | GO:0000433 negative regulation of transcription from RNA polymerase II promoter by glucose |	GO:0016564 transcription repressor activity | GO:0003700 transcription factor activity | GO:0003690 double-stranded DNA binding | GO:0003714 transcription corepressor activity | GO:0043565 sequence-specific DNA binding | GO:0016566 specific transcriptional repressor activity |	GO:0005634 nucleus | GO:0005641 nuclear envelope lumen | GO:0005737 cytoplasm |
orf19.4155.12	0.000443	0.559591		ORF Predicted by Annotation Working Group; removed from Assembly 20
orf19.35	0.014	0.559415		Predicted ORF in Assemblies 19, 20 and 21
orf19.7300	0.0208	0.557491		Predicted ORF in Assemblies 19, 20 and 21
orf19.5019	0.0108	0.556879		Predicted ORF in Assemblies 19, 20 and 21
orf19.7213	0.00369	0.556479		Putative ATP-dependent RNA helicase; fungal-specific (no human or murine homolog)		GO:0004386 helicase activity |	GO:0005634 nucleus |
orf19.7005	0.00493	0.555637		Predicted ORF from Assembly 19; removed from Assembly 20
orf19.1604	0.0321	0.555094		Predicted ORF in Assemblies 19, 20 and 21; Gal4p-like DNA-binding domain
orf19.1847	0.000767	0.554081	ARO10	Aromatic decarboxylase of the Ehrlich fusel oil pathway of aromatic alcohol biosynthesis; pH-regulated (alkaline downregulated); protein abundance is affected by URA3 expression in the CAI-4 strain background	GO:0000949 aromatic amino acid family catabolic process to alcohol via Ehrlich pathway | GO:0000951 methionine catabolic process to 3-methylthiopropanol | GO:0000950 branched chain family amino acid catabolic process to alcohol via Ehrlich pathway | GO:0006569 tryptophan catabolic process | GO:0006552 leucine catabolic process | GO:0006559 L-phenylalanine catabolic process |	GO:0016831 carboxy-lyase activity | GO:0050177 phenylpyruvate decarboxylase activity |	GO:0005737 cytoplasm |
orf19.2398	0.000462	0.554076		Predicted ORF in Assemblies 19, 20 and 21; possible increased transcription in an azole-resistant strain that overexpresses CDR1 and CDR2; possibly transcriptionally regulated by Tac1p; induced by Mnl1p under weak acid stress
orf19.5026	7.57e-06	0.55232		Putative transcription factor with zinc finger DNA-binding motif	GO:0006355 regulation of transcription, DNA-dependent |	GO:0003700 transcription factor activity | GO:0043565 sequence-specific DNA binding |	GO:0005634 nucleus |
orf19.1800	0.0486	0.550772		Predicted ORF in Assemblies 19, 20 and 21	GO:0006623 protein targeting to vacuole |
orf19.6896	0.00215	0.550141		Predicted ORF in Assemblies 19, 20 and 21; member of a family encoded by FGR6-related genes in the RB2 repeat sequence
orf19.7210	8.64e-06	0.548582		Predicted ORF in Assemblies 19, 20 and 21			GO:0005634 nucleus | GO:0005737 cytoplasm |
orf19.171	0.00442	0.547023	DBP2	Predicted ORF in Assemblies 19, 20 and 21; flucytosine induced; downregulated in core stress response	GO:0006364 rRNA processing | GO:0000184 nuclear-transcribed mRNA catabolic process, nonsense-mediated decay |	GO:0003724 RNA helicase activity |	GO:0005935 cellular bud neck | GO:0005739 mitochondrion | GO:0005634 nucleus |
orf19.215	0.00963	0.546938		Predicted ORF in Assemblies 19, 20 and 21	GO:0031505 fungal-type cell wall organization | GO:0001558 regulation of cell growth | GO:0030950 establishment or maintenance of actin cytoskeleton polarity |		GO:0031932 TORC2 complex | GO:0005737 cytoplasm |
orf19.2270	0.000818	0.545943	SMF12	Protein not essential for viability; similar to S. cerevisiae Smf1p, which is a manganese transporter; Gcn4p-regulated; alkaline upregulated; caspofungin repressed	GO:0006828 manganese ion transport |	GO:0005384 manganese ion transmembrane transporter activity |	GO:0000324 fungal-type vacuole | GO:0005886 plasma membrane |
orf19.1206	0.00898	0.542704	FET35	Protein with similarity to multicopper ferroxidase; transcriptionally activated in low iron conditions; transcription is repressed by Sfu1p and activated under weak acid stress by Mnl1p; merged with orf19.4215 in Assembly 20
orf19.5022	0.00187	0.542692		Predicted ORF in Assemblies 19, 20 and 21	GO:0006828 manganese ion transport |	GO:0005384 manganese ion transmembrane transporter activity |	GO:0000324 fungal-type vacuole | GO:0005886 plasma membrane | GO:0005739 mitochondrion | GO:0016023 cytoplasmic membrane-bounded vesicle |
orf19.4952	1.71e-05	0.538147		Predicted ORF in Assemblies 19, 20 and 21
orf19.4921.1	0.0351	0.537837		ORF added to Assembly 21 based on comparative genome analysis
orf19.2308	0.0388	0.534149		Predicted ORF in Assemblies 19, 20 and 21	GO:0006110 regulation of glycolysis | GO:0006003 fructose 2,6-bisphosphate metabolic process |	GO:0003873 6-phosphofructo-2-kinase activity |
orf19.1913	0.00169	0.530611		Predicted ORF in Assemblies 19, 20 and 21
orf19.6741	0.0366	0.529154		Predicted ORF in Assemblies 19, 20 and 21; regulated by Nrg1p, Tup1p
orf19.7313	0.0242	0.528818	SSU1	Protein similar to S. cerevisiae Ssu1p sulfite transport protein; transposon mutation affects filamentous growth; regulated by Gcn2p and Gcn4p; induced by nitric oxide	GO:0030447 filamentous growth | GO:0000316 sulfite transport |	GO:0000319 sulfite transmembrane transporter activity |	GO:0005886 plasma membrane |
orf19.610	0.000612	0.525688	EFG1	Transcriptional repressor; required for white-phase cell type; hyphal growth, metabolism, cell-wall gene regulator; roles in adhesion, virulence; Cph1p and Efg1p have role in host cytokine response; bHLH; binds E-box; T206 phosphorylated	GO:0030448 hyphal growth | GO:0001410 chlamydospore formation | GO:0030447 filamentous growth | GO:0007124 pseudohyphal growth | GO:0045449 regulation of transcription | GO:0006355 regulation of transcription, DNA-dependent | GO:0009405 pathogenesis | GO:0044011 single-species biofilm formation on inanimate substrate | GO:0007155 cell adhesion | GO:0000902 cell morphogenesis | GO:0000122 negative…	GO:0003700 transcription factor activity | GO:0003677 DNA binding | GO:0016564 transcription repressor activity | GO:0043565 sequence-specific DNA binding |	GO:0005634 nucleus |
orf19.7029	0.0201	0.52308		Predicted ORF in Assemblies 19, 20 and 21; mutation confers hypersensitivity to toxic ergosterol analog	GO:0042493 response to drug |	GO:0008892 guanine deaminase activity |	GO:0005737 cytoplasm |
orf19.1153	0.0158	0.516484	GAD1	Protein described as glutamate decarboxylase; macrophage-downregulated gene; alkaline downregulated; amphotericin B induced; transcriptionally activated by Mnl1p under weak acid stress	GO:0006538 glutamate catabolic process | GO:0006979 response to oxidative stress |	GO:0004351 glutamate decarboxylase activity |	GO:0005737 cytoplasm |
orf19.4657	0.0013	0.515581		Predicted ORF in Assemblies 19, 20 and 21	GO:0030437 ascospore formation | GO:0046890 regulation of lipid biosynthetic process | GO:0006998 nuclear envelope organization |	GO:0004721 phosphoprotein phosphatase activity |	GO:0005739 mitochondrion | GO:0042175 nuclear envelope-endoplasmic reticulum network | GO:0016021 integral to membrane |
orf19.6070	0.00614	0.51463	ENA2	Protein described as sodium transporter; transcription is upregulated in response to ciclopirox olamine; alkaline upregulated by Rim101p; repressed upon high-level peroxide stress; upregulated in oral candidiasis clinical isolates	GO:0006814 sodium ion transport | GO:0006813 potassium ion transport | GO:0055085 transmembrane transport |	GO:0008556 potassium-transporting ATPase activity | GO:0008554 sodium-exporting ATPase activity, phosphorylative mechanism |	GO:0005739 mitochondrion | GO:0005624 membrane fraction | GO:0005886 plasma membrane |
orf19.4116	0.0156	0.512017		Protein not essential for viability
orf19.1964	0.0133	0.511279		Putative protein of unknown function; downregulated upon fluphenazine treatment; upregulated upon benomyl treatment and in an RHE model; regulated by Nrg1p, Tup1p
orf19.5875	0.000936	0.510624	VAM3	Predicted ORF in Assemblies 19, 20 and 21	GO:0006896 Golgi to vacuole transport | GO:0000011 vacuole inheritance |		GO:0000324 fungal-type vacuole | GO:0005768 endosome | GO:0005794 Golgi apparatus |
orf19.2948	0.0144	0.509147	SNO1	Protein of unknown function expressed during stationary phase; transcription is regulated by Tup1p, Efg1p	GO:0008614 pyridoxine metabolic process | GO:0006916 anti-apoptosis |	GO:0000107 imidazoleglycerol-phosphate synthase activity |	GO:0005737 cytoplasm |
orf19.5401	0.004	0.50714		Predicted ORF in Assemblies 19, 20 and 21; mutation confers hypersensitivity to toxic ergosterol analog; decreased transcription is observed upon fluphenazine treatment	GO:0042493 response to drug |		GO:0009277 fungal-type cell wall |
orf19.1486	0.00487	0.506785		Predicted ORF in Assemblies 19, 20 and 21; possibly spurious ORF (Annotation Working Group prediction)
orf19.3641	0.00491	0.50539		Expression is regulated upon white-opaque switching; merged with orf19.84 in Assembly 20
orf19.2942	0.00134	0.504627	DIP5	Putative permease for dicarboxylic amino acids; mutation confers hypersensitivity to toxic ergosterol analog; transcriptionally induced upon phagocytosis by macrophage; Gcn4p-regulated; upregulated by Rim101p at pH 8	GO:0042493 response to drug | GO:0006865 amino acid transport |	GO:0015171 amino acid transmembrane transporter activity |	GO:0005886 plasma membrane |
orf19.2064	0.032	0.504182		Putative transcription factor with zinc finger DNA-binding motif	GO:0006355 regulation of transcription, DNA-dependent |	GO:0003700 transcription factor activity |
orf19.6447	0.00846	0.498876	ARF1	ADP-ribosylation factor, probable GTPase involved in intracellular transport; one of several C. albicans ADP-ribosylation factors; N-myristoylprotein; substrate of Nmt1p	GO:0006891 intra-Golgi vesicle-mediated transport | GO:0006888 ER to Golgi vesicle-mediated transport |	GO:0003924 GTPase activity | GO:0005525 GTP binding |	GO:0005829 cytosol | GO:0005798 Golgi-associated vesicle |
orf19.7374	0.00956	0.497344	CTA4	Predicted transcription factor involved in response to nitric oxide; downregulated upon adherence to polystyrene; induced by nitric oxide; transcriptionally activated by Mnl1p under weak acid stress	GO:0006356 regulation of transcription from RNA polymerase I promoter | GO:0052565 response to defense-related host nitric oxide production | GO:0045944 positive regulation of transcription from RNA polymerase II promoter |	GO:0016563 transcription activator activity | GO:0003704 specific RNA polymerase II transcription factor activity |	GO:0005634 nucleus |
orf19.3283	0.00321	0.495502		Predicted ORF in Assemblies 19, 20 and 21	GO:0007585 respiratory gaseous exchange | GO:0006631 fatty acid metabolic process | GO:0009060 aerobic respiration |	GO:0004316 3-oxoacyl-[acyl-carrier-protein] reductase activity |	GO:0005739 mitochondrion |
orf19.7051	0.000235	0.493678		Predicted ORF in Assemblies 19, 20 and 21
orf19.3749	0.039	0.491973	IFC3	Oligopeptide transporter; transcriptionally induced upon phagocytosis by macrophage; induced by BSA or peptides; fluconazole-induced; upregulated by Rim101p at pH 8; virulence-group-correlated expression; no human or murine homolog	GO:0006857 oligopeptide transport | GO:0019740 nitrogen utilization |	GO:0015198 oligopeptide transporter activity |
orf19.5785	0.0312	0.488996		Predicted ORF in Assemblies 19, 20 and 21; greater mRNA abundance observed in a cyr1 or ras1 homozygous null mutant than in wild type; induced by nitric oxide; possibly spurious ORF (Annotation Working Group prediction)
orf19.3360	0.0176	0.487556		Predicted ORF in Assemblies 19, 20 and 21; possibly spurious ORF (Annotation Working Group prediction)
orf19.6522	0.0168	0.486342		Putative allantoate permease; fungal-specific (no human or murine homolog); Gcn4p-regulated	GO:0006820 anion transport |	GO:0015296 anion |	GO:0016020 membrane |
orf19.1855	0.00194	0.484793		Predicted membrane transporter, member of the anion:cation symporter (ACS) family, major facilitator superfamily (MFS); Gcn4p-regulated; flucytosine induced; ketoconazole-repressed; oxidative stress-induced via Cap1p	GO:0006820 anion transport |	GO:0015296 anion |	GO:0016020 membrane |
orf19.6639	0.00782	0.484169		Predicted ORF in Assemblies 19, 20 and 21
orf19.2107.1	0.0258	0.483707	STF2	Protein involved in ATP biosynthesis; decreased expression in hyphae compared to yeast-form cells; downregulated by Efg1p; transcription is upregulated in clinical isolates from HIV+ patients with oral candidiasis	GO:0006754 ATP biosynthetic process |		GO:0005634 nucleus | GO:0005737 cytoplasm | GO:0005840 ribosome |
orf19.3810	0.00446	0.483379		Predicted ORF in Assemblies 19, 20 and 21	GO:0009396 folic acid and derivative biosynthetic process | GO:0009113 purine base biosynthetic process | GO:0006730 one-carbon metabolic process |	GO:0004487 methylenetetrahydrofolate dehydrogenase (NAD+) activity |	GO:0005829 cytosol |
orf19.2060	0.0211	0.480563	SOD5	Copper- and zinc-containing superoxide dismutase; protective role against oxidative stress; induced by neutrophil contact, hyphal growth, caspofungin, osmotic or oxidative stress; member of a gene family including SOD1, SOD4, SOD5, and SOD6	GO:0006979 response to oxidative stress | GO:0009405 pathogenesis | GO:0006801 superoxide metabolic process | GO:0006878 cellular copper ion homeostasis | GO:0020012 evasion or tolerance of host immune response | GO:0000303 response to superoxide | GO:0052059 evasion or tolerance by symbiont of host-produced reactive oxygen species |	GO:0004784 superoxide dismutase activity |	GO:0009986 cell surface | GO:0005758 mitochondrial intermembrane space | GO:0005829 cytosol | GO:0009277 fungal-type cell wall |
orf19.951	0.0137	0.479724		Predicted ORF in Assemblies 19, 20 and 21; transcription downregulated upon yeast-hyphal switch; fluconazole-induced; possibly spurious ORF (Annotation Working Group prediction)
orf19.1263	0.0154	0.478152	CFL1	Protein similar to ferric reductase Fre10p; possible functional homolog of S. cerevisiae Fre1p (reports differ); transcription is negatively regulated by Sfu1p, copper, amphotericin B, caspofungin; induced by ciclopirox olamine	GO:0015677 copper ion import | GO:0006826 iron ion transport |	GO:0000293 ferric-chelate reductase activity |	GO:0005886 plasma membrane |
orf19.5338	0.00143	0.477903	GAL4	Putative transcription factor with zinc cluster DNA-binding motif; ortholog of S. cerevisiae Gal4p, but is not involved in the regulation of galactose utilization genes; caspofungin repressed	GO:0006012 galactose metabolic process | GO:0006355 regulation of transcription, DNA-dependent | GO:0045821 positive regulation of glycolysis | GO:0045991 positive regulation of transcription by carbon catabolites |	GO:0016563 transcription activator activity | GO:0003700 transcription factor activity | GO:0043565 sequence-specific DNA binding |	GO:0005634 nucleus |
orf19.2157	0.0154	0.476609	DAC1	N-acetylglucosamine-6-phosphate (GlcNAcP) deacetylase; enzyme of N-acetylglucosamine utilization; required for wild-type hyphal growth and virulence in mouse systemic infection; gene is GlcNAc-induced	GO:0006046 N-acetylglucosamine catabolic process | GO:0030448 hyphal growth | GO:0006043 glucosamine catabolic process | GO:0009405 pathogenesis |	GO:0008448 N-acetylglucosamine-6-phosphate deacetylase activity |
orf19.1562	0.011	0.471445		Predicted ORF in Assemblies 19, 20 and 21; transcription is repressed in response to alpha pheromone in SpiderM medium
orf19.48	0.0465	0.470746		Predicted ORF in Assemblies 19, 20 and 21; likely to be essential for growth, based on an insertional mutagenesis strategy; virulence-group-correlated expression	GO:0045324 late endosome to vacuole transport | GO:0001682 tRNA 5'-leader removal | GO:0006412 translation | GO:0007005 mitochondrion organization |	GO:0004526 ribonuclease P activity |	GO:0005624 membrane fraction | GO:0005739 mitochondrion |
orf19.5118	0.00124	0.469446	SDS24	Protein described as similar to S. cerevisiae Ybr214wp; transcription regulated by Mig1p and Tup1p; fluconazole-induced	GO:0007126 meiosis | GO:0006259 DNA metabolic process | GO:0006897 endocytosis | GO:0000920 cell separation during cytokinesis |		GO:0005737 cytoplasm |
orf19.54	0.0214	0.468246	RHD1	Putative beta-mannosyltransferase, required for the addition of beta-mannose to the acid-labile fraction of cell wall phosphopeptidomannan; member of a 9-gene family; transcriptionally regulated on yeast-hyphal and white-opaque switches	GO:0070135 beta-1,2-oligomannoside metabolic process |		GO:0016021 integral to membrane |
orf19.1253	0.0144	0.463877		Predicted ORF in Assemblies 19, 20 and 21; transcriptionally activated by Mnl1p under weak acid stress	GO:0016036 cellular response to phosphate starvation | GO:0006796 phosphate metabolic process |	GO:0003700 transcription factor activity |	GO:0005634 nucleus | GO:0005737 cytoplasm |
orf19.6000	3.16e-06	0.463774	CDR1	Multidrug transporter of ATP-binding cassette (ABC) superfamily; transports phospholipids in an in-to-out direction; transcription induced by beta-estradiol, progesterone, corticosteroid, or cholesterol	GO:0042493 response to drug | GO:0006855 multidrug transport | GO:0046618 drug export | GO:0015903 fluconazole transport | GO:0045332 phospholipid translocation | GO:0045117 azole transport | GO:0042710 biofilm formation | GO:0006979 response to oxidative stress | GO:0006810 transport | GO:0048545 response to steroid hormone stimulus |	GO:0005215 transporter activity | GO:0042626 ATPase activity, coupled to transmembrane movement of substances | GO:0015239 multidrug transporter activity | GO:0015238 drug transporter activity | GO:0015244 fluconazole transporter activity | GO:0005548 phospholipid transporter activity | GO:0045118 azole transporter activity | GO:0017111 nucleoside-triphosphatase activity | GO:0008144 drug binding…	GO:0005887 integral to plasma membrane | GO:0005886 plasma membrane | GO:0016020 membrane | GO:0009986 cell surface | GO:0045121 membrane raft | GO:0016021 integral to membrane | GO:0005739 mitochondrion |
orf19.1272	1.36e-05	0.463725		Predicted ORF in Assemblies 19, 20 and 21	GO:0008361 regulation of cell size |		GO:0005634 nucleus | GO:0005737 cytoplasm |
orf19.220	0.000891	0.462377	PIR1	Structural protein of cell wall; 1,3-beta-glucan-linked; O-glycosylated by Pmt1p; N-mannosylated; tandem repeats; heterozygous mutant has cell wall defects; hyphal repressed; Hog1p, fluconazole, hypoxia induced; iron, Efg1p, Plc1p regulated	GO:0007047 cell wall organization | GO:0006886 intracellular protein transport |	GO:0005199 structural constituent of cell wall |	GO:0009277 fungal-type cell wall | GO:0030445 yeast-form cell wall | GO:0005576 extracellular region |
orf19.3675	0.031	0.46018	GAL7	Predicted ORF in Assemblies 19, 20 and 21; macrophage/pseudohyphal-repressed	GO:0033499 galactose catabolic process via UDP-galactose |	GO:0017103 UTP | GO:0008108 UDP-glucose |	GO:0005737 cytoplasm |
orf19.815	0.000332	0.456965	DCK1	Putative guanine nucleotide exchange factor required for embedded filamentous growth; activates Rac1p; contains a DOCKER domain; similar to adjacent DCK2 and to S. cerevisiae Ylr422wp; regulated by Nrg1p	GO:0030447 filamentous growth |		GO:0005737 cytoplasm |
orf19.6874	0.00354	0.45673		Predicted ORF in Assemblies 19, 20 and 21
orf19.2284	0.0105	0.455543		Predicted ORF in Assemblies 19, 20 and 21
orf19.1331	0.00029	0.452789	HSM3	Protein not essential for viability; similar to S. cerevisiae Hsm3p, which may be involved in DNA mismatch repair	GO:0006298 mismatch repair |
orf19.334	0.0186	0.452403		Predicted ORF in Assemblies 19, 20 and 21
orf19.100	0.0234	0.452318		Predicted ORF in Assemblies 19, 20 and 21
orf19.4843	0.000146	0.450159		Predicted ORF in Assemblies 19, 20 and 21	GO:0006875 cellular metal ion homeostasis |	GO:0016722 oxidoreductase activity, oxidizing metal ions |
orf19.1002	0.0337	0.449649		Predicted ORF in Assemblies 19, 20 and 21; possibly spurious ORF (Annotation Working Group prediction)	GO:0007126 meiosis | GO:0007265 Ras protein signal transduction | GO:0007188 G-protein signaling, coupled to cAMP nucleotide second messenger |	GO:0004016 adenylate cyclase activity |	GO:0005886 plasma membrane |
orf19.6770	0.0221	0.448797		Predicted ORF in Assemblies 19, 20 and 21	GO:0006897 endocytosis | GO:0007015 actin filament organization | GO:0000147 actin cortical patch assembly |	GO:0008093 cytoskeletal adaptor activity |	GO:0030479 actin cortical patch |
orf19.341	0.0213	0.44521		Putative spermidine export pump; fungal-specific (no human or murine homolog)	GO:0015893 drug transport |	GO:0015238 drug transporter activity |	GO:0016020 membrane | GO:0005886 plasma membrane |
orf19.5431	0.0165	0.4439		Predicted ORF in Assemblies 19, 20 and 21
orf19.2947	0.0188	0.441762	SNZ1	Detected in stationary phase cultures; soluble in hyphae; induced on yeast to hyphal switch, in response to 3-aminotriazole, or in azole-resistant strain overexpressing MDR1; regulated by Gcn4p, macrophage; no human/murine homolog	GO:0008614 pyridoxine metabolic process |	GO:0005515 protein binding |	GO:0005625 soluble fraction | GO:0005737 cytoplasm |
orf19.7637	0.0355	0.428356	YHB4	Protein related to flavohemoglobins; not required for wild-type nitric oxide resistance; has predicted globin, FAD-binding, and NAD(P)-binding domains but lacks some conserved residues of flavohemoglobins; no mRNA detected	GO:0006950 response to stress |	GO:0008941 nitric oxide dioxygenase activity |
orf19.6514	0.0211	0.425696	CUP9	Protein of unknown function, upregulated in clinical isolates from HIV+ patients with oral candidiasis; transcription reduced upon yeast-hyphal switch; ketoconazole-induced; Plc1p-regulated; shows colony morphology-related Ssn6p regulation	GO:0006367 transcription initiation from RNA polymerase II promoter | GO:0006878 cellular copper ion homeostasis |	GO:0003704 specific RNA polymerase II transcription factor activity | GO:0043565 sequence-specific DNA binding | GO:0003682 chromatin binding |	GO:0000790 nuclear chromatin |
orf19.7150	0.00685	0.421679	NRG1	Transcriptional repressor; regulates hyphal genes, virulence genes, chlamydospore development, and genes involved in rescue and stress responses; effects both Tup1p-dependent (major) and -independent (minor) regulation	GO:0016481 negative regulation of transcription | GO:0000122 negative regulation of transcription from RNA polymerase II promoter | GO:0009405 pathogenesis | GO:0030447 filamentous growth | GO:0030448 hyphal growth | GO:0001410 chlamydospore formation | GO:0006355 regulation of transcription, DNA-dependent | GO:0009372 quorum sensing | GO:0045827 negative regulation of isoprenoid metabolic proces…	GO:0016564 transcription repressor activity | GO:0003704 specific RNA polymerase II transcription factor activity | GO:0003690 double-stranded DNA binding | GO:0003700 transcription factor activity | GO:0043565 sequence-specific DNA binding |
orf19.7319	0.00515	0.418703	SUC1	Putative transcriptional regulator with N-terminal zinc finger; regulates alpha-glucosidase in C. albicans and S. cerevisiae; in S. cerevisiae, complements suc2 mutant sucrose utilization defect and mal13 mutant maltase defect	GO:0005985 sucrose metabolic process | GO:0000023 maltose metabolic process |	GO:0003700 transcription factor activity | GO:0043565 sequence-specific DNA binding |	GO:0005634 nucleus |
orf19.1944	0.0015	0.417498	GPR1	Putative G-protein-coupled receptor of plasma membrane; required for wild-type hyphal growth; acts in cAMP-PKA pathway; reports differ on role in cAMP-mediated glucose signaling; Gpr1p C terminus binds Gpa2p; regulates HWP1 and ECE1	GO:0009749 response to glucose stimulus | GO:0030448 hyphal growth | GO:0007186 G-protein coupled receptor protein signaling pathway | GO:0001402 signal transduction during filamentous growth | GO:0030447 filamentous growth |	GO:0004930 G-protein coupled receptor activity |	GO:0016021 integral to membrane | GO:0005886 plasma membrane |
orf19.3406	1.84e-05	0.41687		Predicted ORF in Assemblies 19, 20 and 21; member of conserved Mcm1p regulon	GO:0006821 chloride transport |		GO:0000324 fungal-type vacuole |
orf19.7586	0.00407	0.414925	CHT3	Chitinase, major; functional homolog of S. cerevisiae Cts1p; 4 N-glycosylation motifs; possible O-mannosylated region; putative signal peptide; hyphal-repressed; farnesol upregulated in biofilm; regulated by Efg1p, Cyr1p, Ras1p	GO:0000282 cellular bud site selection | GO:0007109 cytokinesis, completion of separation |	GO:0004568 chitinase activity | GO:0008843 endochitinase activity |	GO:0009986 cell surface | GO:0009277 fungal-type cell wall | GO:0005576 extracellular region | GO:0005635 nuclear envelope | GO:0005783 endoplasmic reticulum |
orf19.385	0.024	0.4137	GCV2	Putative protein of glycine catabolism; downregulated by Efg1p; Hog1p-induced; upregulated by Rim101p at acid pH; transcription is activated in the presence of elevated CO2; protein detected by mass spec in stationary phase cultures	GO:0006546 glycine catabolic process | GO:0019464 glycine decarboxylation via glycine cleavage system | GO:0006730 one-carbon metabolic process |	GO:0004375 glycine dehydrogenase (decarboxylating) activity |	GO:0005739 mitochondrion |
orf19.4998	0.00311	0.410706		Predicted ORF in Assemblies 19, 20 and 21; caspofungin repressed	GO:0006355 regulation of transcription, DNA-dependent | GO:0009063 cellular amino acid catabolic process |	GO:0003700 transcription factor activity |	GO:0005634 nucleus |
orf19.3854	0.000169	0.410661		Protein similar to S. cerevisiae Sat4p; amphotericin B induced; clade-associated gene expression	GO:0030003 cellular cation homeostasis | GO:0000082 G1/S transition of mitotic cell cycle |	GO:0004672 protein kinase activity |
orf19.4631	0.00762	0.40561	ERG251	Predicted ORF in Assemblies 19, 20 and 21; ketoconazole-induced; amphotericin B, caspofungin repressed	GO:0006696 ergosterol biosynthetic process |	GO:0000254 C-4 methylsterol oxidase activity |	GO:0005886 plasma membrane | GO:0005789 endoplasmic reticulum membrane |
orf19.2671	0.000491	0.402614		Predicted ORF in Assemblies 19, 20 and 21; Plc1p-regulated	GO:0000304 response to singlet oxygen |		GO:0005886 plasma membrane |
orf19.3448	0.000718	0.399897		Predicted ORF in Assemblies 19, 20 and 21; ketoconazole-repressed; possibly spurious ORF (Annotation Working Group prediction)
orf19.3678	0.00144	0.39974		Protein not essential for viability
orf19.1306	0.00325	0.397487		Predicted ORF in Assemblies 19, 20 and 21
orf19.1653	0.000925	0.397107		Predicted ORF in Assemblies 19, 20 and 21; possibly spurious ORF (Annotation Working Group prediction)
orf19.409	0.0368	0.395374		Predicted membrane protein; similar to S. cerevisiae Ynr018Wp			GO:0016020 membrane | GO:0005739 mitochondrion | GO:0005886 plasma membrane |
orf19.1437	0.000195	0.392816		Transcription is negatively regulated by Sfu1p; removed from Assembly 20
orf19.5305	1.65e-05	0.389951	RHD3	Putative GPI-anchored protein that localizes to the cell wall; transcription is decreased upon yeast-hyphal switch; transcriptionally regulated by iron; expression greater in high iron; clade-associated gene expression			GO:0009986 cell surface | GO:0016020 membrane | GO:0030445 yeast-form cell wall | GO:0009277 fungal-type cell wall | GO:0030446 hyphal cell wall | GO:0046658 anchored to plasma membrane |
orf19.6086	0.00211	0.389919	LEU4	Putative 2-isopropylmalalate synthase; regulated by Nrg1p, Mig1p, Tup1p, Gcn4p; upregulated in the presence of human whole blood or polymorphonuclear (PMN) cells; macrophage/pseudohyphal-repressed after 16h; fungal-specific	GO:0042493 response to drug | GO:0009098 leucine biosynthetic process |	GO:0003852 2-isopropylmalate synthase activity |	GO:0005739 mitochondrion |
orf19.7091	0.000747	0.389613		Predicted ORF in Assemblies 19, 20 and 21; induced by nitric oxide
orf19.6720	0.0141	0.376265		Predicted ORF in Assemblies 19, 20 and 21; similar to S. cerevisiae Ydr090cp; transposon mutation affects filamentous growth	GO:0030447 filamentous growth |
orf19.2602	0.00493	0.369784	OPT1	Oligopeptide transporter; transports 3-to-5-residue peptides; alleles are distinct, one has intron; not ABC or PTR type transporter; suppresses S. cerevisiae ptr2-2 mutant defects; induced by BSA or peptides; Stp3p, Hog1p regulated	GO:0006857 oligopeptide transport | GO:0006790 sulfur metabolic process | GO:0019740 nitrogen utilization | GO:0042493 response to drug |	GO:0015197 peptide transporter activity | GO:0015198 oligopeptide transporter activity | GO:0005427 proton-dependent oligopeptide secondary active transmembrane transporter activity |	GO:0016021 integral to membrane | GO:0005783 endoplasmic reticulum | GO:0005887 integral to plasma membrane |
orf19.4033	3.94e-05	0.369632	PRP22	Protein described as an RNA-dependent ATPase; induced upon adherence to polystyrene; transcriptionally activated by Mnl1p under weak acid stress	GO:0000350 generation of catalytic spliceosome for second transesterification step |	GO:0004004 ATP-dependent RNA helicase activity | GO:0000386 second spliceosomal transesterification activity | GO:0031202 RNA splicing factor activity, transesterification mechanism |	GO:0005681 spliceosomal complex |
orf19.4438	0.0442	0.36677	RME1	Protein similar to S. cerevisiae meiotic regulator Rme1p; white-specific transcription; upregulation correlates with clinical development of fluconazole resistance; transcription is not regulated during rat oral infection	GO:0007126 meiosis |	GO:0003700 transcription factor activity |	GO:0005634 nucleus |
orf19.7085	0.0143	0.366157		Predicted ORF in Assemblies 19, 20 and 21; induced in core stress response; induced by heavy metal (cadmium) stress via Hog1p; oxidative stress-induced via Cap1p; induced by Mnl1p under weak acid stress; macrophage-downregulated
orf19.2475	0.0149	0.361199	PGA26	Putative GPI-anchored protein of unknown function; transcriptionally regulated by iron; expression greater in high iron; induced during cell wall regeneration; possibly spurious ORF (Annotation Working Group prediction)			GO:0009986 cell surface |
orf19.3302	0.0405	0.360498		Predicted ORF in Assemblies 19, 20 and 21; transcription downregulated upon yeast-hyphal switch; transcriptionally activated by Mnl1p under weak acid stress	GO:0000122 negative regulation of transcription from RNA polymerase II promoter | GO:0005979 regulation of glycogen biosynthetic process |		GO:0005737 cytoplasm |
orf19.1774	0.0156	0.352149		Predicted ORF in Assemblies 19, 20 and 21; transcription is upregulated in an RHE model of oral candidiasis; virulence-group-correlated expression	GO:0042183 formate catabolic process |	GO:0008863 formate dehydrogenase activity |
orf19.2079	0.00604	0.347598	PHHB	Transposon mutation affects filamentous growth	GO:0030447 filamentous growth |
orf19.638	0.0499	0.341712	FDH1	Putative formate dehydrogenase, oxidizes formate to produce CO2; induced during macrophage infection; fluconazole-downregulated; Mig1p regulated; downregulated by Efg1p under yeast, not hyphal, growth conditions; predicted to be cytosolic	GO:0006546 glycine catabolic process | GO:0015942 formate metabolic process | GO:0006735 NADH regeneration | GO:0042183 formate catabolic process |	GO:0008863 formate dehydrogenase activity |	GO:0005829 cytosol |
orf19.4887	0.0222	0.338658	ECM21	Protein not essential for viability; similar to S. cerevisiae Ecm21p (may have cell wall role); alkaline upregulated by Rim101p; fluconazole induced; caspofungin repressed; downregulated in azole-resistant strain overexpressing MDR1	GO:0007047 cell wall organization | GO:0006357 regulation of transcription from RNA polymerase II promoter |	GO:0031625 ubiquitin protein ligase binding |	GO:0005634 nucleus |
orf19.2192	0.00599	0.336967	GDH2	Putative NAD-specific glutamate dehydrogenase; fungal-specific (no human or murine homolog); transcription is regulated by Nrg1p, Mig1p, Tup1p, and Gcn4p	GO:0006807 nitrogen compound metabolic process |	GO:0004352 glutamate dehydrogenase activity |	GO:0005739 mitochondrion |
orf19.5288.1	6.13e-05	0.335135		ORF added to Assembly 21 based on comparative genome analysis
orf19.1429	0.0336	0.324095	SOH1	Predicted ORF in Assemblies 19, 20 and 21; cell-cycle regulated periodic mRNA expression	GO:0045144 meiotic sister chromatid segregation | GO:0006281 DNA repair | GO:0010526 negative regulation of transposition, RNA-mediated | GO:0006311 meiotic gene conversion | GO:0006366 transcription from RNA polymerase II promoter |		GO:0016592 mediator complex |
orf19.3803	0.0111	0.311183	MNN22	Protein described as similar to Golgi alpha-1,2-mannosyltransferase; regulated by Tsa1p, Tsa1Bp in minimal media at 37 deg; Hog1p-induced; induced by nitric oxide; downregulated in core stress response	GO:0006486 protein amino acid glycosylation |	GO:0000026 alpha-1,2-mannosyltransferase activity |	GO:0005794 Golgi apparatus |
orf19.6586	0.0126	0.310892		Predicted ORF in Assemblies 19, 20 and 21; increased transcription is observed upon benomyl treatment or in an azole-resistant strain that overexpresses MDR1; shows colony morphology-related gene regulation by Ssn6p; induced by nitric oxide, 17-beta-estradiol, ethynyl estradiol; macrophage-downregulated gene	GO:0042493 response to drug |
orf19.4774	0.0173	0.31022	AOX1	Alternative oxidase; low abundance; constitutively expressed; one of two isoforms (Aox1p and Aox2p); involved in a cyanide-resistant respiratory pathway present in plants, protists, and some fungi, although absent from S. cerevisiae	GO:0045333 cellular respiration | GO:0009060 aerobic respiration |	GO:0009916 alternative oxidase activity |	GO:0005743 mitochondrial inner membrane | GO:0005739 mitochondrion |
orf19.7314	0.00822	0.303503	CDG1	Protein described as similar to cysteine dioxygenases; expression is regulated upon white-opaque switching; transcription is upregulated in both intermediate and mature biofilms
orf19.5334	0.0182	0.302231		Predicted ORF in Assemblies 19, 20 and 21; transcription regulated upon yeast-hyphal switch
orf19.4527	0.014	0.299649	HGT1	High-affinity glucose transporter, member of major facilitator superfamily; transcription induced by progesterone and by drugs including chloramphenicol and benomyl; likely essential for growth, based on an insertional mutagenesis strategy	GO:0015758 glucose transport | GO:0042493 response to drug | GO:0008643 carbohydrate transport |	GO:0005355 glucose transmembrane transporter activity | GO:0051119 sugar transmembrane transporter activity |	GO:0016021 integral to membrane | GO:0005887 integral to plasma membrane | GO:0016020 membrane | GO:0005886 plasma membrane |
orf19.6964	0.0162	0.299391		Predicted ORF from Assembly 19; removed from Assembly 20
orf19.6817	0.00681	0.297804	FCR1	Putative zinc cluster transcription factor; negative regulator of fluconazole, ketoconazole, brefeldin A resistance; transposon mutation affects filamentous growth; partially suppresses S. cerevisiae pdr1 pdr3 mutant fluconazole sensitivity	GO:0042493 response to drug | GO:0030447 filamentous growth | GO:0006355 regulation of transcription, DNA-dependent |	GO:0017076 purine nucleotide binding | GO:0003700 transcription factor activity |	GO:0005634 nucleus |
orf19.3419	0.00388	0.295747	MAE1	Malic enzyme, mitochondrial; transcription regulated by Mig1p and Tup1p; shows colony morphology-related gene regulation by Ssn6p	GO:0006520 cellular amino acid metabolic process | GO:0006090 pyruvate metabolic process |	GO:0004470 malic enzyme activity | GO:0016619 malate dehydrogenase (oxaloacetate-decarboxylating) activity |	GO:0005739 mitochondrion |
orf19.1187	0.00119	0.291984	CPH2	Transcriptional activator of hyphal growth; Myc bHLH family: directly regulates Tec1p, which regulates hypha-specific genes; probably homodimeric, phosphorylated; enhances S. cerevisiae nitrogen starvation-induced pseudohyphal growth	GO:0045944 positive regulation of transcription from RNA polymerase II promoter | GO:0030448 hyphal growth | GO:0045449 regulation of transcription | GO:0030447 filamentous growth | GO:0007124 pseudohyphal growth | GO:0006355 regulation of transcription, DNA-dependent |	GO:0003700 transcription factor activity | GO:0003690 double-stranded DNA binding |
orf19.3893	2.34e-05	0.282536	SCW11	Cell wall protein; transcription is decreased in mutant lacking ACE2; downregulated in core caspofungin response; transcriptionally regulated by iron; expression greater in high iron	GO:0007109 cytokinesis, completion of separation |	GO:0004338 glucan 1,3-beta-glucosidase activity |	GO:0009277 fungal-type cell wall | GO:0005576 extracellular region |
orf19.4773	0.0247	0.279674	AOX2	Alternative oxidase; induced by antimycin A, some oxidants; growth- and carbon-source-regulated; one of two isoforms (Aox1p and Aox2p); involved in cyanide-resistant respiratory pathway that is absent from S. cerevisiae	GO:0045333 cellular respiration | GO:0009060 aerobic respiration |	GO:0009916 alternative oxidase activity |	GO:0005739 mitochondrion | GO:0005886 plasma membrane |
orf19.3669	0.00189	0.260733	SHA3	Protein similar to S. cerevisiae Sha3p, which is a serine/threonine kinase involved in glucose transport; transposon mutation affects filamentous growth; fluconazole-induced; ketoconazole-repressed; induced in response to alpha pheromone	GO:0030447 filamentous growth | GO:0006468 protein amino acid phosphorylation | GO:0015758 glucose transport | GO:0045944 positive regulation of transcription from RNA polymerase II promoter | GO:0009749 response to glucose stimulus |	GO:0004674 protein serine/threonine kinase activity |	GO:0005634 nucleus | GO:0005737 cytoplasm |
orf19.6660	0.0183	0.252933		Predicted ORF in Assemblies 19, 20 and 21			GO:0005739 mitochondrion |
orf19.4698	0.000439	0.250611	PTC8	Predicted type 2C protein phosphatase, serine/threonine-specific; required for hyphal growth; induced under stress	GO:0030448 hyphal growth | GO:0006470 protein amino acid dephosphorylation |	GO:0004722 protein serine/threonine phosphatase activity |
orf19.2669	5.82e-05	0.246219		Predicted ORF in retrotransposon Tca4 with similarity to the Pol region of retrotransposons encoding reverse transcriptase, protease and integrase; downstream from RHD2 with similarity to the Gag region encoding nucleocapsid-like protein
orf19.822	0.0352	0.24605		Protein detected in some, not all, biofilm extracts; fluconazole-downregulated; greater mRNA abundance observed in cyr1 or ras1 homozygous null mutant than in wild type; protein detected by mass spec in stationary phase cultures			GO:0009986 cell surface |
orf19.909	0.000449	0.241573	STP4	Putative transcription factor with zinc finger DNA-binding motif; induced in core caspofungin response; shows colony morphology-related gene regulation by Ssn6p; induced by 17-beta-estradiol, ethynyl estradiol	GO:0006388 tRNA splicing, via endonucleolytic cleavage and ligation | GO:0006355 regulation of transcription, DNA-dependent |	GO:0003700 transcription factor activity | GO:0043565 sequence-specific DNA binding |	GO:0005739 mitochondrion | GO:0005634 nucleus |
orf19.6301	0.0026	0.240573		Predicted ORF from Assembly 19; clade-associated gene expression; removed from Assembly 20
orf19.2529.1	0.0145	0.240372		ORF added to Assembly 21 based on comparative genome analysis
orf19.4342	0.00411	0.232675		Predicted ORF in Assemblies 19, 20 and 21	GO:0015918 sterol transport | GO:0006357 regulation of transcription from RNA polymerase II promoter |	GO:0003700 transcription factor activity | GO:0003704 specific RNA polymerase II transcription factor activity |	GO:0005634 nucleus |
orf19.4552	6.59e-06	0.23171		Predicted ORF from Assembly 19; removed from Assembly 20
orf19.5282	0.0141	0.221252		Predicted ORF in Assemblies 19, 20 and 21; decreased expression in hyphae compared to yeast-form cells; regulated by Efg1p and Efh1p; intron in 5'-UTR; transcriptionally activated by Mnl1p under weak acid stress
orf19.5908	0.00129	0.212989	TEC1	TEA/ATTS transcription factor involved in regulation of hypha-specific genes; required for wild-type biofilm formation; regulates BCR1; directly transcriptionally regulated by Cph2p under some growth conditions; alkaline upregulated	GO:0030448 hyphal growth | GO:0009405 pathogenesis | GO:0007124 pseudohyphal growth | GO:0006355 regulation of transcription, DNA-dependent | GO:0045944 positive regulation of transcription from RNA polymerase II promoter | GO:0044011 single-species biofilm formation on inanimate substrate | GO:0007155 cell adhesion | GO:0044406 adhesion to host |	GO:0003704 specific RNA polymerase II transcription factor activity | GO:0003700 transcription factor activity |	GO:0005634 nucleus |
orf19.85	1.06e-05	0.212084	GPX2	Similar to glutathione peroxidase; expression greater in high iron; alkaline upregulated by Rim101p; transcriptionally induced by alpha factor or interaction with macrophage; regulated by Efg1p; caspofungin repressed	GO:0006979 response to oxidative stress |	GO:0004602 glutathione peroxidase activity |
orf19.1117	0.00907	0.206126		Predicted ORF in Assemblies 19, 20 and 21; similar to Candida boidinii formate dehydrogenase; virulence-group-correlated expression	GO:0042183 formate catabolic process | GO:0006735 NADH regeneration |	GO:0008863 formate dehydrogenase activity |
orf19.5741	0.00126	0.191546	ALS1	Adhesin; ALS family of cell-surface glycoproteins; adhesion, virulence roles; immunoprotective; in band at hyphal base; amyloid domain; biofilm-induced; Rfg1p, Ssk1p, growth-regulated; strain background affects expression	GO:0016337 cell-cell adhesion | GO:0030448 hyphal growth | GO:0030260 entry into host cell | GO:0007155 cell adhesion | GO:0009405 pathogenesis | GO:0044406 adhesion to host | GO:0000752 agglutination involved in conjugation with cellular fusion | GO:0044416 induction by symbiont of host defense response | GO:0044011 single-species biofilm formation on inanimate substrate | GO:0043709 cell adhesi…	GO:0005515 protein binding | GO:0050839 cell adhesion molecule binding |	GO:0009277 fungal-type cell wall | GO:0009986 cell surface | GO:0030445 yeast-form cell wall | GO:0030446 hyphal cell wall |
orf19.1189	0.00155	0.17644		Predicted ORF in Assemblies 19, 20 and 21; transcription regulated upon yeast-hyphal switch; transcriptionally activated by Mnl1p under weak acid stress	GO:0007067 mitosis |	GO:0019237 centromeric DNA binding | GO:0008301 DNA bending activity |	GO:0000776 kinetochore |
orf19.4941	0.0217	0.171761	TYE7	Putative bHLH (basic region, helix-loop-helix) transcription factor; hyphally regulated via Cph1p, Cyr1p; flucytosine, Hog1p induced; amphotericin B, caspofungin repressed; downregulated in azole-resistant strain overexpressing MDR1	GO:0045821 positive regulation of glycolysis | GO:0006350 transcription | GO:0045991 positive regulation of transcription by carbon catabolites |	GO:0003700 transcription factor activity | GO:0043565 sequence-specific DNA binding | GO:0016563 transcription activator activity |	GO:0000790 nuclear chromatin |
orf19.4450.1	0.00363	0.168425		ORF Predicted by Annotation Working Group
orf19.3670	0.00726	0.157816	GAL1	Galactokinase; transcription regulated by galactose; transcription regulated by Mig1p and Tup1p; not required for systemic mouse virulence; farnesol-downregulated in biofilm; fluconazole-induced	GO:0015757 galactose transport | GO:0019388 galactose catabolic process | GO:0000411 positive regulation of transcription by galactose |	GO:0004335 galactokinase activity | GO:0016563 transcription activator activity |	GO:0005634 nucleus | GO:0005737 cytoplasm |
orf19.7514	0.00152	0.155544	PCK1	Phosphoenolpyruvate carboxykinase; role in gluconeogenesis; regulated by hyphal switch, carbon source; repressed on glucose; induced by fluconazole, phagocytosis, H2O2; predicted ATP-dependent, dimeric; predicted PKC phosphorylation sites	GO:0006094 gluconeogenesis |	GO:0004612 phosphoenolpyruvate carboxykinase (ATP) activity |	GO:0005829 cytosol |
orf19.3672	0.0292	0.154387	GAL10	UDP-glucose 4-epimerase, required for galactose utilization; mutant shows cell wall defects and increased filamentation; fluconazole-induced; protein detected by mass spec in stationary phase cultures	GO:0030447 filamentous growth | GO:0006979 response to oxidative stress | GO:0009272 fungal-type cell wall biogenesis | GO:0001403 invasive growth in response to glucose limitation | GO:0019388 galactose catabolic process | GO:0033499 galactose catabolic process via UDP-galactose |	GO:0003978 UDP-glucose 4-epimerase activity | GO:0004034 aldose 1-epimerase activity |	GO:0005737 cytoplasm | GO:0005625 soluble fraction |
orf19.2659	0.0171	0.151961		Predicted ORF from Assembly 19; downregulation correlates with clinical development of fluconazole resistance; decreased expression in hyphae compared to yeast-form cells; Ras1p-regulated; merged with orf19.1354 in Assembly 20
orf19.1354	0.0348	0.147131	UCF1	Transcriptionally regulated by iron or by yeast-hyphal switch; expression greater in high iron, decreased upon yeast-hyphal switch; downregulation correlates with clinical development of fluconazole resistance; Ras1p-regulated			GO:0005634 nucleus | GO:0005737 cytoplasm |
orf19.5626	0.00564	0.132816		Predicted ORF in Assemblies 19, 20 and 21; Plc1p-regulated; transcriptionally activated by Mnl1p under weak acid stress
orf19.670.2	0.000753	0.0777653		ORF Predicted by Annotation Working Group

## Sheet: COMPLETE DATASET
all genes
med31 28 July
Sample Name ()*S	A116cy3_A130cy5.txt	B130cy3_B116cy5.txt	C116cy3_C130cy5.txt	D130cy3_D116cy5.txt
Dye Swap ()*S	green/red	red/green	red/green	green/red
Experiment ()*S	med31	med31	med31	med31
Systematic	Normalized	Normalized	Normalized	Normalized	Common	Description	GO biological process	GO molecular function	GO cellular component
orf19.10	1.14033	1.36726	0.944666	1.67158	ALK8	Alkane-inducible cytochrome P450; catalyzes hydroxylation of lauric acid to hydroxylauric acid; overproduction causes fluconazole resistance in a wild-type background and causes multidrug resistance in a cdr1 cdr2 double mutant background	GO:0048252 lauric acid metabolic process | GO:0042493 response to drug | GO:0010430 fatty acid omega-oxidation |	GO:0019825 oxygen binding | GO:0020037 heme binding | GO:0008393 fatty acid (omega-1)-hydroxylase activity |	GO:0030176 integral to endoplasmic reticulum membrane |
orf19.100	0.328218	0.322776	0.647865	0.609858		Predicted ORF in Assemblies 19, 20 and 21
orf19.1002	0.273249	0.394639	0.49157	0.771175		Predicted ORF in Assemblies 19, 20 and 21; possibly spurious ORF (Annotation Working Group prediction)	GO:0007126 meiosis | GO:0007265 Ras protein signal transduction | GO:0007188 G-protein signaling, coupled to cAMP nucleotide second messenger |	GO:0004016 adenylate cyclase activity |	GO:0005886 plasma membrane |
orf19.1003	1.03745	1.05043	1.08567	0.879056		Predicted ORF from Assembly 19; merged with orf19.1005 in Assembly 20
orf19.1004	1.16648	1.18278	1.14478	1.12596		Predicted ORF from Assembly 19; removed from Assembly 20
orf19.1005	0.948374	0.843348	1.04363	0.911294		Predicted ORF in Assemblies 19, 20 and 21; transcription is upregulated in both intermediate and mature biofilms	GO:0007126 meiosis | GO:0007265 Ras protein signal transduction | GO:0007188 G-protein signaling, coupled to cAMP nucleotide second messenger |	GO:0004016 adenylate cyclase activity |	GO:0005886 plasma membrane |
orf19.1006	0.951564	0.934671	0.918144	1.38		Protein lacking an ortholog in S. cerevisiae; transposon mutation affects filamentous growth; merged with orf19.562 in Assembly 20
orf19.1007	1.31384	1.51529	1.28516	1.35631		Putative transcription factor with bZIP DNA-binding motif	GO:0006950 response to stress | GO:0016049 cell growth | GO:0006355 regulation of transcription, DNA-dependent |	GO:0016301 kinase activity | GO:0003700 transcription factor activity |
orf19.1008	1.06565	1.27261	1.1361	1.06434		Predicted ORF in Assemblies 19, 20 and 21
orf19.1009	1.88848	1.53107	1.22065	1.25555		Predicted ORF in Assemblies 19, 20 and 21
orf19.101	0.655323	0.837634	0.783169	0.987895	RIM9	Protein required for alkaline pH response via the RIM101 signaling pathway; ortholog of S. cerevisiae RIM9 and A. nidulans palI	GO:0030437 ascospore formation | GO:0010226 response to lithium ion | GO:0010446 response to alkalinity | GO:0030447 filamentous growth |
orf19.1010	1.04953	1.25055	0.966111	1.1237	MNT3	Protein with similarity to mannosyltransferases; transcription is elevated in cyr1, chk1, nik1, and sln1 homozygous null mutants; fungal-specific (no human or murine homolog)	GO:0000032 cell wall mannoprotein biosynthetic process | GO:0006493 protein amino acid O-linked glycosylation | GO:0006491 N-glycan processing |	GO:0000026 alpha-1,2-mannosyltransferase activity |	GO:0005794 Golgi apparatus |
orf19.1011	0.757292	0.778484	0.834043	1.06236		Predicted ORF in Assemblies 19, 20 and 21	GO:0006486 protein amino acid glycosylation |	GO:0000026 alpha-1,2-mannosyltransferase activity |	GO:0005794 Golgi apparatus |
orf19.1012	1.10044	1.13345	1.4798	1.00835		Predicted ORF in Assemblies 19, 20 and 21	GO:0006896 Golgi to vacuole transport |	GO:0030276 clathrin binding |	GO:0030121 AP-1 adaptor complex |
orf19.1013	0.96096	1.17788	0.901206	0.882116		Predicted ORF from Assembly 19; merged with orf19.5289 in Assembly 20
orf19.1014	0.772503	0.87739	0.780927	0.920215		Predicted ORF from Assembly 19; removed from Assembly 20
orf19.1016	0.798538	0.934712	0.594962	0.965599		Predicted ORF from Assembly 19; removed from Assembly 20
orf19.1017	1.1947	0.927392	0.685585	1.18135		Predicted ORF from Assembly 19; removed from Assembly 20
orf19.1018	0.783264	0.735809	0.65776	0.884727		Predicted ORF from Assembly 19; removed from Assembly 20
orf19.1019	1.03569	1.13441	0.823146	1.15347		Predicted ORF from Assembly 19; removed from Assembly 20; merged with orf19.5718 in Assembly 21
orf19.102	1.3299	1.2222	1.00972	1.54192		Predicted ORF in Assemblies 19, 20 and 21; possibly spurious ORF (Annotation Working Group prediction)	GO:0007064 mitotic sister chromatid cohesion |		GO:0008278 cohesin complex |
orf19.1020	1.28181	1.20132	1.4351	1.23284		Predicted ORF from Assembly 19; removed from Assembly 20; merged with orf19.5719 in Assembly 21
orf19.1021	1.19769	1.18049	1.10051	1.22848		Predicted ORF from Assembly 19; removed from Assembly 20
orf19.1022	1.25145	1.20888	1.14054	0.975184		Predicted ORF from Assembly 19; removed from Assembly 20
orf19.1023	1.17408	1.06735	0.929849	0.956186		Predicted ORF from Assembly 19; possibly spurious ORF (Annotation Working Group prediction); removed from Assembly 20
orf19.1024	0.956649	0.778055	0.918033	0.874026		Predicted ORF from Assembly 19; removed from Assembly 20
orf19.1025						Predicted ORF from Assembly 19; removed from Assembly 20
orf19.1026	1.06632	1.23186	1.09659	1.31137		Predicted ORF in Assemblies 19, 20 and 21	GO:0070481 nuclear-transcribed mRNA catabolic process, non-stop decay | GO:0000467 exonucleolytic trimming to generate mature 3'-end of 5.8S rRNA from tricistronic rRNA transcript (SSU-rRNA, 5.8S rRNA, LSU-rRNA) | GO:0034427 nuclear-transcribed mRNA catabolic process, exonucleolytic, 3'-5' | GO:0000292 RNA fragment catabolic process |	GO:0000175 3'-5'-exoribonuclease activity |	GO:0000177 cytoplasmic exosome (RNase complex) | GO:0000176 nuclear exosome (RNase complex) |
orf19.1026.1	1.30376	1.36114	1.32841	1.0822		ORF added to Assembly 21 based on comparative genome analysis
orf19.1027	1.0713	1.15085	0.98275	1.10072	PDR16	Phosphatidylinositol transfer protein; increased transcription correlates with CDR1 and CDR2 overexpression and azole resistance; induced by fluphenazine, 17-beta-estradiol, ethynyl estradiol, nitric oxide; farnesol-downregulated in biofilm	GO:0042493 response to drug | GO:0016126 sterol biosynthetic process | GO:0015914 phospholipid transport |	GO:0008526 phosphatidylinositol transporter activity |	GO:0001950 plasma membrane enriched fraction | GO:0005811 lipid particle | GO:0005792 microsome |
orf19.1028	1.1853	1.07088	1.1882	1.05138		Predicted ORF in Assemblies 19, 20 and 21	GO:0006368 RNA elongation from RNA polymerase II promoter |	GO:0003746 translation elongation factor activity |	GO:0008023 transcription elongation factor complex |
orf19.1029	1.55794	1.31944	1.28717	1.43094		Predicted ORF in Assemblies 19, 20 and 21	GO:0008033 tRNA processing | GO:0006364 rRNA processing | GO:0006379 mRNA cleavage | GO:0034965 intronic box C/D snoRNA processing |	GO:0004526 ribonuclease P activity | GO:0000171 ribonuclease MRP activity |	GO:0005655 nucleolar ribonuclease P complex | GO:0000172 ribonuclease MRP complex |
orf19.103	0.692397	0.968923	1.13424	0.8875	KAR5	Protein of unknown function; induced by alpha factor
orf19.1030	0.906723	0.993533	1.12237	0.72387		Predicted ORF in Assemblies 19, 20 and 21	GO:0051598 meiotic recombination checkpoint |	GO:0003755 peptidyl-prolyl cis-trans isomerase activity | GO:0005527 macrolide binding |	GO:0005730 nucleolus |
orf19.1031	0.975023	0.931544	0.730374	0.91044	HMG1	HMG-CoA reductase; enzyme of sterol pathway; inhibited by lovastatin; gene not transcriptionally regulated in response to lovastatin and fluconazole	GO:0016126 sterol biosynthetic process | GO:0006696 ergosterol biosynthetic process | GO:0042493 response to drug |	GO:0004420 hydroxymethylglutaryl-CoA reductase (NADPH) activity |	GO:0005635 nuclear envelope | GO:0005759 mitochondrial matrix | GO:0005789 endoplasmic reticulum membrane | GO:0005886 plasma membrane |
orf19.1032	0.88553	0.810253	0.90351	0.621853	SKO1	Putative transcription factor involved in cell wall damage response, similar to S. cerevisiae Sko1p; mutation causes caspofungin sensitivity; induced by osmotic stress via Hog1p; transcriptionally activated by Mnl1p under weak acid stress	GO:0006350 transcription | GO:0051403 stress-activated MAPK cascade | GO:0000122 negative regulation of transcription from RNA polymerase II promoter |	GO:0003702 RNA polymerase II transcription factor activity |	GO:0005829 cytosol | GO:0005634 nucleus |
orf19.1033	0.967456	0.776261	0.867727	0.994139	STR2	Protein not essential for viability; similar to S. cerevisiae Str2p, which is cystathionine gamma-synthase involved in sulfur metabolism	GO:0019346 transsulfuration |	GO:0004123 cystathionine gamma-lyase activity | GO:0003962 cystathionine gamma-synthase activity |	GO:0005634 nucleus | GO:0005737 cytoplasm |
orf19.1034	1.02034	1.73072	1.09102	3.56485		Predicted ORF in Assemblies 19, 20 and 21; caspofungin repressed
orf19.1035	0.936367	1.22118	1.05763	1.00612	WAR1	Predicted zinc cluster protein involved in resistance to weak organic acids; has similarity to S. cerevisiae War1p, which is a transcription factor involved in the regulation of weak acid stress response genes	GO:0001101 response to acid | GO:0006355 regulation of transcription, DNA-dependent |	GO:0003700 transcription factor activity |	GO:0005739 mitochondrion | GO:0005634 nucleus |
orf19.1036	1.2769	1.32092	1.29369	1.11448	MNS1	Alpha-1,2-mannosidase; ER form is converted by Kex2p to a cytosolic form; processes Man9GlcNAc2 to Man8GlcNAc2 isomer B; member of endoplasmic-reticulum localized glycosyl hydrolase family 47	GO:0051278 fungal-type cell wall polysaccharide biosynthetic process | GO:0030433 ER-associated protein catabolic process | GO:0006491 N-glycan processing | GO:0030448 hyphal growth | GO:0009612 response to mechanical stimulus |	GO:0004571 mannosyl-oligosaccharide 1,2-alpha-mannosidase activity |	GO:0005783 endoplasmic reticulum | GO:0005625 soluble fraction | GO:0005624 membrane fraction |
orf19.1037	1.21881	1.26086	1.85123	0.995411		Predicted ORF in Assemblies 19, 20 and 21
orf19.1038	0.643316	0.690641	0.933908	1.37295		Predicted ORF from Assembly 19; merged with orf19.1037 in Assembly 20
orf19.1039	2.14869	1.98187	2.01002	1.17936		Predicted ORF in Assemblies 19, 20 and 21	GO:0018348 protein amino acid geranylgeranylation |	GO:0004663 Rab geranylgeranyltransferase activity |	GO:0005968 Rab-protein geranylgeranyltransferase complex |
orf19.104	0.663476	0.707248	0.880688	0.839964		Predicted ORF in Assemblies 19, 20 and 21; possibly spurious ORF (Annotation Working Group prediction); transcription is induced in response to alpha pheromone in SpiderM medium
orf19.1040	1.0898	1.12302	1.10082	0.896022	MAD2	Protein required for the spindle assembly checkpoint of the cell cycle; necessary for survival in host cell macrophages and for virulence in a mouse model of systemic candidiasis	GO:0006979 response to oxidative stress | GO:0009405 pathogenesis | GO:0007094 mitotic cell cycle spindle assembly checkpoint | GO:0000070 mitotic sister chromatid segregation | GO:0042493 response to drug | GO:0051312 chromosome decondensation |		GO:0005643 nuclear pore | GO:0033597 mitotic checkpoint complex | GO:0000778 condensed nuclear chromosome kinetochore |
orf19.1041	1.10609	1.2118	1.16686	1.09354		Predicted ORF in Assemblies 19, 20 and 21	GO:0006357 regulation of transcription from RNA polymerase II promoter | GO:0006468 protein amino acid phosphorylation | GO:0045943 positive regulation of transcription from RNA polymerase I promoter | GO:0045903 positive regulation of translational fidelity | GO:0032786 positive regulation of RNA elongation |	GO:0016538 cyclin-dependent protein kinase regulator activity | GO:0004693 cyclin-dependent protein kinase activity |	GO:0005730 nucleolus | GO:0032806 carboxy-terminal domain protein kinase complex | GO:0005654 nucleoplasm |
orf19.1042	0.987197	0.993175	1.13043	1.22846	POR1	Mitochondrial outer membrane porin; in detergent-resistant membrane fraction (possible lipid raft component); antigenic in human, mouse; flucytosine-, macrophage-, farnesol- induced; fluconazole, caspofungin repressed	GO:0007005 mitochondrion organization | GO:0009060 aerobic respiration | GO:0006811 ion transport |	GO:0008308 voltage-gated anion channel activity |	GO:0005624 membrane fraction | GO:0031307 integral to mitochondrial outer membrane | GO:0005886 plasma membrane |
orf19.1043	1.7672	1.44141	1.41401	1.14459		Predicted ORF in Assemblies 19, 20 and 21	GO:0006623 protein targeting to vacuole |		GO:0005737 cytoplasm |
orf19.1045	1.08717	1.33013	0.991101	1.15672		Predicted ORF in Assemblies 19, 20 and 21; mutation confers hypersensitivity to 5-fluorocytosine (5-FC), 5-fluorouracil (5-FU), and tubercidin (7-deazaadenosine)	GO:0000245 spliceosome assembly | GO:0042493 response to drug |	GO:0031202 RNA splicing factor activity, transesterification mechanism |	GO:0005686 U2 snRNP |
orf19.1047	0.91217	0.986428	0.914051	0.681834	ERB1	Predicted ORF in Assemblies 19, 20 and 21; mutation confers hypersensitivity to 5-fluorocytosine (5-FC), 5-fluorouracil (5-FU), and tubercidin (7-deazaadenosine); hyphal repressed; macrophage repressed	GO:0042493 response to drug | GO:0006364 rRNA processing |		GO:0030687 preribosome, large subunit precursor | GO:0005730 nucleolus |
orf19.1048	1.15219	1.06672	0.926412	1.62792	IFD6	Aldo-keto reductase family member; similar to aryl alcohol dehydrogenases, S. cerevisiae Ypl088wp; increased protein correlates with MDR1 overexpression (but not CDR1 or CDR2) in fluconazole-resistant clinical isolates; farnesol regulated	GO:0006081 cellular aldehyde metabolic process | GO:0042710 biofilm formation |	GO:0018456 aryl-alcohol dehydrogenase activity |
orf19.1049	1.59098	1.31451	1.03606	1.07139		Predicted ORF in Assemblies 19, 20 and 21; expression upregulated during planktonic growth
orf19.105	0.852986	0.867909	0.707045	1.0575	HAL22	Putative phosphoadenosine-5'-phosphate (PAP) or 3'-phosphoadenosine 5'-phosphosulfate (PAPS) phosphatase; possible role in sulfur recycling; induced upon biofilm formation	GO:0000103 sulfate assimilation | GO:0009086 methionine biosynthetic process | GO:0042493 response to drug |	GO:0008441 3'(2'),5'-bisphosphate nucleotidase activity |	GO:0005737 cytoplasm |
orf19.1050	1.0651	0.959026	0.839863	1.15654		Predicted ORF in Assemblies 19, 20 and 21; possibly spurious ORF (Annotation Working Group prediction)
orf19.1051	0.98775	0.993126	0.806794	1.11259	HTA2	Protein described as histone H2A; farnesol regulated; transcription is downregulated in both intermediate and mature biofilms	GO:0006333 chromatin assembly or disassembly |	GO:0003677 DNA binding |	GO:0000786 nucleosome |
orf19.1052	0.987965	0.99399	0.917887	0.952803		Predicted histone H2B	GO:0006333 chromatin assembly or disassembly |	GO:0003677 DNA binding |	GO:0000786 nucleosome |
orf19.1053	1.11907	1.25124	0.838359	1.24992		Predicted ORF in Assemblies 19, 20 and 21	GO:0016050 vesicle organization | GO:0030433 ER-associated protein catabolic process |		GO:0016021 integral to membrane | GO:0005783 endoplasmic reticulum |
orf19.1054	1.50965	1.49643	1.09665	0.788498		Predicted ORF in Assemblies 19, 20 and 21; possibly spurious ORF (Annotation Working Group prediction)
orf19.1055	0.934156	0.839345	1.52285	1.31482	CDC3	Septin; essential for viability; functional homolog of S. cerevisiae Cdc3p; down-regulation associated with azole resistance; macrophage/pseudohyphal-repressed; virulence-group-correlated expression; gene has intron	GO:0000910 cytokinesis | GO:0007047 cell wall organization | GO:0007120 axial cellular bud site selection |	GO:0000166 nucleotide binding | GO:0005200 structural constituent of cytoskeleton | GO:0005545 phosphatidylinositol binding |	GO:0005940 septin ring | GO:0000144 cellular bud neck septin ring | GO:0000131 incipient cellular bud site | GO:0005935 cellular bud neck | GO:0005628 prospore membrane | GO:0001411 hyphal tip | GO:0030428 cell septum | GO:0001400 mating projection base | GO:0031105 septin complex |
orf19.1057	1.34637	1.43011	1.85771	1.1397		Predicted ORF in Assemblies 19, 20 and 21
orf19.1058	0.943867	1.04084	0.839848	1.01966		Predicted ORF in Assemblies 19, 20 and 21	GO:0006511 ubiquitin-dependent protein catabolic process |	GO:0043130 ubiquitin binding |	GO:0008541 proteasome regulatory particle, lid subcomplex | GO:0034515 proteasome storage granule |
orf19.1059	0.988259	0.992768	1.15252	0.87374	HHF1	Putative histone H4; reduced mRNA in homozygous fkh2 null mutant; regulated by Efg1p; fluconazole induced; amphotericin B repressed; farnesol regulated; shows colony morphology-related gene regulation by Ssn6p	GO:0006333 chromatin assembly or disassembly |	GO:0003677 DNA binding |	GO:0005634 nucleus | GO:0000786 nucleosome |
orf19.1060	0.896513	0.883077	0.92515	1.3078		Predicted ORF in Assemblies 19, 20 and 21; possibly spurious ORF (Annotation Working Group prediction)
orf19.1061	0.988587	0.993576	1.09424	1.22218	HHT21	Putative histone H3; amphotericin B repressed; regulated by Efg1p; farnesol regulated	GO:0006333 chromatin assembly or disassembly |	GO:0003677 DNA binding |	GO:0000786 nucleosome |
orf19.1062	1.25998	1.19089	1.01782	1.73123		Predicted ORF in Assemblies 19, 20 and 21
orf19.1063	1.25983	1.35505	1.49838	1.18928		Predicted ORF in Assemblies 19, 20 and 21	GO:0006506 GPI anchor biosynthetic process |	GO:0004584 dolichyl-phosphate-mannose-glycolipid alpha-mannosyltransferase activity |	GO:0005739 mitochondrion | GO:0030176 integral to endoplasmic reticulum membrane | GO:0031501 mannosyltransferase complex |
orf19.1064	0.988266	0.993821	0.706218	1.0857	ACS2	Probable acetyl-CoA synthetase, similar to known fungal acetyl-CoA synthetases; antigenic during murine systemic infection; antigenic in human; upregulated by Efg1p; macrophage-induced protein; soluble protein in hyphae	GO:0006083 acetate metabolic process | GO:0006085 acetyl-CoA biosynthetic process | GO:0016573 histone acetylation |	GO:0003987 acetate-CoA ligase activity |	GO:0005625 soluble fraction | GO:0005829 cytosol | GO:0005634 nucleus |
orf19.1065	0.988464	0.994639	1.10578	0.682188	SSA2	HSP70 family chaperone; antigenic; role in sensitivity to, import of beta-defensin peptides; ATPase domain binds histatin 5; at surface of hyphae, but not yeast-form cells; farnesol-downregulated in biofilm; caspofungin repressed	GO:0051701 interaction with host | GO:0006461 protein complex assembly | GO:0009636 response to toxin | GO:0006412 translation | GO:0042026 protein refolding | GO:0006950 response to stress | GO:0006626 protein targeting to mitochondrion | GO:0000060 protein import into nucleus, translocation | GO:0006616 SRP-dependent cotranslational protein targeting to membrane, translocation | GO:0015833 pept…	GO:0051082 unfolded protein binding | GO:0016887 ATPase activity | GO:0042277 peptide binding |	GO:0009986 cell surface | GO:0030446 hyphal cell wall | GO:0005624 membrane fraction | GO:0009277 fungal-type cell wall | GO:0001950 plasma membrane enriched fraction | GO:0005634 nucleus | GO:0000329 fungal-type vacuole membrane | GO:0005832 chaperonin-containing T-complex | GO:0005886 plasma membrane |
orf19.1066	0.818156	0.883498	1.10844	1.05557		Predicted ORF in Assemblies 19, 20 and 21			GO:0005737 cytoplasm |
orf19.1067	0.61432	1.28543	1.22613	2.91389	GPM2	Protein described as phosphoglycerate mutase; decreased expression in hyphae compared to yeast-form cells; macrophage/pseudohyphal-repressed; induced by high levels of peroxide stress, farnesol-induced	GO:0006096 glycolysis | GO:0006094 gluconeogenesis |	GO:0004619 phosphoglycerate mutase activity |	GO:0005829 cytosol | GO:0009277 fungal-type cell wall |
orf19.1068						Predicted ORF from Assembly 19; removed from Assembly 20
orf19.1069	0.947784	1.04296	1.2235	0.790783	RPN4	DNA binding protein with Cys2-His2 zinc-finger; putative regulator of proteasome genes; DNA recognition sequence (GAAGGCAAAA) enriched in regions upstream of proteasome genes; induced in core stress response	GO:0006357 regulation of transcription from RNA polymerase II promoter | GO:0043161 proteasomal ubiquitin-dependent protein catabolic process | GO:0000086 G2/M transition of mitotic cell cycle | GO:0045732 positive regulation of protein catabolic process | GO:0045941 positive regulation of transcription | GO:0045739 positive regulation of DNA repair | GO:0046685 response to arsenic |	GO:0003700 transcription factor activity | GO:0043565 sequence-specific DNA binding | GO:0004175 endopeptidase activity | GO:0016563 transcription activator activity |	GO:0005838 proteasome regulatory particle |
orf19.107	0.819148	0.754348	0.834158	0.802143		Predicted ORF in Assemblies 19, 20 and 21	GO:0000462 maturation of SSU-rRNA from tricistronic rRNA transcript (SSU-rRNA, 5.8S rRNA, LSU-rRNA) |	GO:0003724 RNA helicase activity |	GO:0005730 nucleolus |
orf19.1070	1.51233	1.64543	1.49211	1.24569		Predicted ORF in Assemblies 19, 20 and 21			GO:0005737 cytoplasm |
orf19.1071	0.638213	0.612969	0.436335	0.798464		Predicted ORF from Assembly 19; possibly spurious ORF (Annotation Working Group prediction); merged with orf19.5203 in Assembly 20
orf19.10711					PIKALPHA	Putative phosphatidylinositol kinase; gene is located within the MTLalpha mating-type-like locus		GO:0004428 inositol or phosphatidylinositol kinase activity |
orf19.10712					MTLALPHA1	Master regulator (activator) of alpha mating type; gene of the MTLalpha (Mating Type Like) locus; ortholog of S. cerevisiae Alpha1p; a/alpha mating type may increase virulence, offers competitive advantage	GO:0007531 mating type determination | GO:0045895 positive regulation of transcription, mating-type specific | GO:0000747 conjugation with cellular fusion |	GO:0003700 transcription factor activity |
orf19.10713					PAPALPHA	Putative poly(A) polymerase; PAP is inhibited by parnafungin antifungals; gene is located within the MTLalpha mating-type-like locus		GO:0004652 polynucleotide adenylyltransferase activity |
orf19.1072	0.973645	1.06151	0.969609	0.999647		Predicted ORF from Assembly 19; removed from Assembly 20
orf19.1073	0.980583	1.1232	0.814243	1.1699		Predicted ORF from Assembly 19; removed from Assembly 20
orf19.1074	1.39734	1.44199	1.34888	0.806036		Predicted ORF from Assembly 19; removed from Assembly 20
orf19.1075	1.11414	1.02706	0.975306	0.949874		Predicted ORF in Assemblies 19, 20 and 21; possibly spurious ORF (Annotation Working Group prediction)
orf19.1075.1						Pseudogene; added to Assembly 21 based on comparative genome analysis
orf19.1077	1.51557	1.27616	1.30646	1.18336	ATM1	Member of MDR subfamily of ABC family; similar to S. cerevisiae ABC transporter, Atm1p; transcriptionally regulated by iron; expression greater in low iron; induced by nitric oxide in yhb1 mutant	GO:0006810 transport | GO:0006879 cellular iron ion homeostasis |	GO:0042626 ATPase activity, coupled to transmembrane movement of substances | GO:0005524 ATP binding |	GO:0016021 integral to membrane | GO:0005743 mitochondrial inner membrane |
orf19.1078	0.867139	0.76129	0.967564	1.06568	HBR2	Uncharacterized protein, regulated by Gcn4p and hemoglobin; protein detected by mass spec in stationary phase cultures	GO:0019265 glycine biosynthetic process, by transamination of glyoxylate |	GO:0008453 alanine-glyoxylate transaminase activity |	GO:0005739 mitochondrion |
orf19.1079						Predicted ORF from Assembly 19; merged with orf19.1078 in Assembly 20
orf19.1080	1.0081	1.12346	1.10934	1.03272		Predicted ORF in Assemblies 19, 20 and 21; possibly spurious ORF (Annotation Working Group prediction)
orf19.1082	1.01685	1.0143	0.940188	0.938335		Predicted ORF in Assemblies 19, 20 and 21
orf19.1082.1	0.987941	0.9926	1.1193	1.00724		ORF Predicted by Annotation Working Group	GO:0045333 cellular respiration | GO:0033617 mitochondrial respiratory chain complex IV assembly |	GO:0004129 cytochrome-c oxidase activity |	GO:0005751 mitochondrial respiratory chain complex IV |
orf19.1083	0.608267	0.739004	0.663406	0.534693		Predicted ORF in Assemblies 19, 20 and 21; macrophage-induced gene; possibly spurious ORF (Annotation Working Group prediction)			GO:0005737 cytoplasm |
orf19.1084	0.845366	0.78118	0.795398	0.847246	CDC39	Protein similar to S. cerevisiae Cdc39p, which is part of the CCR4-NOT transcription regulatory complex; transposon mutation affects filamentous growth	GO:0030447 filamentous growth | GO:0000122 negative regulation of transcription from RNA polymerase II promoter | GO:0007124 pseudohyphal growth | GO:0000289 nuclear-transcribed mRNA poly(A) tail shortening | GO:0000749 response to pheromone during conjugation with cellular fusion | GO:0006368 RNA elongation from RNA polymerase II promoter | GO:0051726 regulation of cell cycle | GO:0006357 regula…	GO:0000175 3'-5'-exoribonuclease activity |	GO:0030015 CCR4-NOT core complex | GO:0005737 cytoplasm |
orf19.1085	1.46541	1.65474	1.15465	2.12383		Predicted ORF in Assemblies 19, 20 and 21	GO:0000209 protein polyubiquitination | GO:0006513 protein monoubiquitination | GO:0006897 endocytosis | GO:0042787 protein ubiquitination during ubiquitin-dependent protein catabolic process | GO:0016050 vesicle organization | GO:0030433 ER-associated protein catabolic process |	GO:0004842 ubiquitin-protein ligase activity |	GO:0005737 cytoplasm | GO:0000502 proteasome complex |
orf19.1086	1.70801	1.59658	1.65393	0.995578		Predicted ORF in Assemblies 19, 20 and 21	GO:0034517 ribophagy | GO:0016579 protein deubiquitination |		GO:0005737 cytoplasm |
orf19.1087	1.36123	1.31201	1.13566	1.13698		Predicted ORF in Assemblies 19, 20 and 21			GO:0005739 mitochondrion |
orf19.1089	1.91396	1.80352	1.49849	1.27195	PEX11	Putative protein involved in fatty acid oxidation; expression is Tac1p-dependent	GO:0019395 fatty acid oxidation | GO:0016559 peroxisome fission |		GO:0005778 peroxisomal membrane |
orf19.109	1.29576	1.29689	1.41536	1.43131		Predicted ORF in Assemblies 19, 20 and 21		GO:0004831 tyrosine-tRNA ligase activity |	GO:0005739 mitochondrion |
orf19.1090	0.922017	0.746502	0.855337	0.911473		Predicted ORF in Assemblies 19, 20 and 21; possibly spurious ORF (Annotation Working Group prediction)
orf19.1091	0.856035	0.819273	0.63303	1.07998		Putative ortholog of S. cerevisiae Nop8p, which is a nucleolar protein required for 60S ribosomal subunit biogenesis	GO:0000027 ribosomal large subunit assembly | GO:0006364 rRNA processing | GO:0042273 ribosomal large subunit biogenesis |	GO:0003723 RNA binding |	GO:0005730 nucleolus |
orf19.1092	1.95308	2.34449	1.71271	1.92285		Predicted ORF in Assemblies 19, 20 and 21	GO:0006490 oligosaccharide-lipid intermediate assembly |	GO:0000033 alpha-1,3-mannosyltransferase activity |	GO:0005783 endoplasmic reticulum |
orf19.1093	0.844362	0.866918	0.843705	0.90507	FLO8	Transcription factor; required for wild-type hyphal formation; regulates hyphal gene expression; required for virulence in mouse systemic infection; binds Efg1p; binds Mss11p via LisH motif; has LUFS domain; ortholog of S. cerevisiae Flo8p	GO:0030447 filamentous growth | GO:0030448 hyphal growth | GO:0009405 pathogenesis | GO:0045944 positive regulation of transcription from RNA polymerase II promoter |	GO:0016563 transcription activator activity |
orf19.1095	0.971914	1.19582	0.970371	1.22961		Predicted ORF in Assemblies 19, 20 and 21	GO:0006409 tRNA export from nucleus | GO:0006608 snRNP protein import into nucleus | GO:0006408 snRNA export from nucleus | GO:0006610 ribosomal protein import into nucleus | GO:0006407 rRNA export from nucleus | GO:0006611 protein export from nucleus | GO:0006609 mRNA-binding (hnRNP) protein import into nucleus | GO:0006607 NLS-bearing substrate import into nucleus | GO:0006606 protein import in…	GO:0005198 structural molecule activity |	GO:0005643 nuclear pore |
orf19.1096	1.02941	0.973895	0.839008	1.19167		Predicted ORF in Assemblies 19, 20 and 21	GO:0030003 cellular cation homeostasis |	GO:0005247 voltage-gated chloride channel activity |	GO:0005798 Golgi-associated vesicle |
orf19.1097	0.6993	0.888523	0.539776	1.15554	ALS2	ALS family protein; role in adhesion, biofilm formation, germ tube induction; expressed at infection of human buccal epithelial cells; putative GPI-anchor; induced by ketoconazole, low iron and at cell wall regeneration; regulated by Sfu1p	GO:0016337 cell-cell adhesion | GO:0044011 single-species biofilm formation on inanimate substrate | GO:0009405 pathogenesis | GO:0030448 hyphal growth | GO:0044406 adhesion to host | GO:0000128 flocculation |	GO:0030246 carbohydrate binding |	GO:0009277 fungal-type cell wall | GO:0009986 cell surface |
orf19.1098						Predicted ORF from Assembly 19; merged with orf19.1097 in Assembly 20
orf19.1099	0.585025	0.624603	0.576653	0.946756		Predicted ORF from Assembly 19; removed from Assembly 20
orf19.11	0.894796	1.0565	0.857386	0.974292		Gene transcription regulated by Mig1p and Tup1p; possibly spurious ORF (Annotation Working Group prediction)
orf19.1100	0.95936	0.868644	1.07199	0.858566		Predicted ORF from Assembly 19; removed from Assembly 20
orf19.1101						Predicted ORF from Assembly 19; removed from Assembly 20
orf19.1102						Predicted ORF from Assembly 19; removed from Assembly 20
orf19.1103						Predicted ORF from Assembly 19; removed from Assembly 20
orf19.1104						Predicted ORF from Assembly 19; removed from Assembly 20
orf19.1105	0.93077	0.882124	1.19461	0.736128		Predicted ORF in Assemblies 19, 20 and 21; possibly spurious ORF (Annotation Working Group prediction)
orf19.1105.2	0.988046	0.993222	1.13073	1.22797	PGA56	Regulator of sorbose utilization; putative GPI-anchor; predicted helix-loop helix domain; hyphal induced; induced during cell wall regeneration; shows colony morphology-related gene regulation by Ssn6p; transcription activated by Tbf1p	GO:0042850 L-sorbose catabolic process |		GO:0009986 cell surface | GO:0005634 nucleus |
orf19.1105.3	1.09101	1.00977	1.32418	1.24944		ORF Predicted by Annotation Working Group
orf19.1106	0.736527	0.832819	0.918014	0.964252		Predicted ORF in Assemblies 19, 20 and 21; shows Mob2p-dependent hyphal regulation; fluconazole-induced
orf19.1107	1.09599	0.858431	0.760261	1.0792		Predicted ORF in Assemblies 19, 20 and 21			GO:0005737 cytoplasm |
orf19.1108	0.886961	0.791195	0.674969	0.809183	HAM1	Predicted ORF in Assemblies 19, 20 and 21; caspofungin repressed; regulated by Gcn2p and Gcn4p	GO:0009204 deoxyribonucleoside triphosphate catabolic process | GO:0006974 response to DNA damage stimulus |	GO:0047429 nucleoside-triphosphate diphosphatase activity |	GO:0005634 nucleus | GO:0005737 cytoplasm |
orf19.1109	1.63439	1.36904	1.09115	0.785126		Predicted ORF in Assemblies 19, 20 and 21
orf19.111	1.1459	0.454201	0.484756	0.587976	CAN2	Putative amino acid permease; transcription is regulated by Nrg1p and Tup1p; caspofungin induced; flucytosine induced; shows colony morphology-related gene regulation by Ssn6p; ; fungal-specific (no human or murine homolog)	GO:0015802 basic amino acid transport | GO:0055085 transmembrane transport |	GO:0015181 arginine transmembrane transporter activity |	GO:0045121 membrane raft | GO:0005739 mitochondrion | GO:0005886 plasma membrane |
orf19.1110	0.751875	0.796979	0.652622	1.12862		Thiamine pyrophosphokinase, phosphorylates thiamine to produce the coenzyme thiamine pyrophosphate (thiamine diphosphate); active as a homodimer	GO:0009228 thiamin biosynthetic process | GO:0009229 thiamin diphosphate biosynthetic process |	GO:0004788 thiamin diphosphokinase activity |	GO:0005737 cytoplasm |
orf19.1111	1.23097	1.09864	1.39222	0.78537		Predicted ORF in Assemblies 19, 20 and 21	GO:0006367 transcription initiation from RNA polymerase II promoter | GO:0016573 histone acetylation | GO:0000114 regulation of transcription involved in G1 phase of mitotic cell cycle | GO:0051123 RNA polymerase II transcriptional preinitiation complex assembly | GO:0006473 protein amino acid acetylation | GO:0006325 chromatin organization |	GO:0016251 general RNA polymerase II transcription factor activity |	GO:0046695 SLIK (SAGA-like) complex | GO:0005669 transcription factor TFIID complex | GO:0000124 SAGA complex |
orf19.1112	1.18562	1.37403	1.34815	1.53754	BUD7	Predicted ORF in Assemblies 19, 20 and 21; fungal-specific (no human or murine homolog)	GO:0000282 cellular bud site selection | GO:0006038 cell wall chitin biosynthetic process | GO:0006893 Golgi to plasma membrane transport |		GO:0030136 clathrin-coated vesicle | GO:0005840 ribosome | GO:0034044 exomer complex |
orf19.1113	1.45172	1.27453	1.10768	1.11172		Predicted ORF in Assemblies 19, 20 and 21; possibly spurious ORF (Annotation Working Group prediction)
orf19.1114	1.17923	1.00145	1.29673	1.1343		Predicted ORF in Assemblies 19, 20 and 21			GO:0005739 mitochondrion | GO:0005886 plasma membrane |
orf19.1115	0.939308	0.874461	0.75409	1.05629	GUK1	Putative guanylate kinase; identified in extracts from biofilm and planktonic cells; protein level decreased in stationary phase cultures	GO:0046037 GMP metabolic process |	GO:0004385 guanylate kinase activity |	GO:0005634 nucleus | GO:0005737 cytoplasm |
orf19.1116	0.71299	0.902034	0.742221	1.3927		Predicted ORF in Assemblies 19, 20 and 21; possibly spurious ORF (Annotation Working Group prediction)
orf19.1117	0.228166	0.0951077	0.284951	0.291939		Predicted ORF in Assemblies 19, 20 and 21; similar to Candida boidinii formate dehydrogenase; virulence-group-correlated expression	GO:0042183 formate catabolic process | GO:0006735 NADH regeneration |	GO:0008863 formate dehydrogenase activity |
orf19.1119	0.809946	0.869272	0.722419	1.38386	MTR10	Putative importin, member of a family of fungal-specific nuclear importins; transcription is regulated by Mig1p	GO:0006404 RNA import into nucleus | GO:0051031 tRNA transport | GO:0006609 mRNA-binding (hnRNP) protein import into nucleus |	GO:0008139 nuclear localization sequence binding |	GO:0005634 nucleus | GO:0005737 cytoplasm |
orf19.1120	1.94099	1.12807	0.827337	1.1544	FAV2	Induced by mating factor in MTLa/MTLa opaque cells; greater mRNA abundance observed in a cyr1 homozygous null mutant than in wild type; filament induced; regulated by Nrg1p, Rfg1p, Tup1p; possibly spurious ORF (AWG prediction)
orf19.1121	0.5099	0.631175	0.514516	0.666589		Predicted ORF in Assemblies 19, 20 and 21
orf19.1122	1.12286	1.05149	1.04898	1.05117		Predicted ORF in Assemblies 19, 20 and 21; transcription is induced in response to alpha pheromone in SpiderM medium
orf19.1123	0.900865	1.16039	0.836802	1.07879		Predicted ORF in Assemblies 19, 20 and 21
orf19.1124	1.03929	0.99078	0.954644	0.852796		Predicted ORF in Assemblies 19, 20 and 21
orf19.1124.2	0.821691	0.932732	1.29685	0.767992		Predicted ORF in Assemblies 19, 20 and 21	GO:0017183 peptidyl-diphthamide biosynthetic process from peptidyl-histidine |	GO:0004164 diphthine synthase activity |	GO:0005737 cytoplasm |
orf19.1125	1.44161	2.46284	1.26891	1.64254		Predicted ORF from Assembly 19; merged with orf19.2165 in Assembly 20
orf19.1126	1.12673	0.976622	1.06886	1.13021		Predicted ORF from Assembly 19; possibly spurious ORF (Annotation Working Group prediction); removed from Assembly 20
orf19.1127					YCK3	Putative GPI-anchored protein of unknown function; removed from Assembly 20
orf19.1128	1.06352	0.985582	0.902574	1.36516		Predicted ORF from Assembly 19; removed from Assembly 20
orf19.1129	0.991302	0.959728	1.24015	0.830295		Predicted ORF from Assembly 19; removed from Assembly 20
orf19.113	1.03234	1.1894	1.04862	1.00453	CIP1	Protein with slight similarity to plant isoflavone reductase; transcription induced by cadmium (specifically, not by other heavy metals or heat shock), yeast-hyphal switch, oxidative stress (via Cap1p), or macrophage interaction	GO:0046686 response to cadmium ion | GO:0006979 response to oxidative stress |		GO:0016020 membrane |
orf19.1130	0.526968	0.541952	0.842196	1.50225		Predicted ORF from Assembly 19; removed from Assembly 20
orf19.1133	0.718428	1.00872	0.973361	0.706562	MSB1	Predicted ORF in Assemblies 19, 20 and 21; expression in S. cerevisiae flo8 and flo11 mutants suggests a role in regulation of adhesion factors	GO:0006355 regulation of transcription, DNA-dependent | GO:0007155 cell adhesion | GO:0044406 adhesion to host | GO:0030010 establishment of cell polarity |		GO:0005739 mitochondrion |
orf19.1135	0.674059	0.844168	0.856974	1.16069	CAS1	Putative transcription factor with beta-barrel DNA-binding motif; mutation causes marginal increase in caspofungin sensitivity	GO:0006355 regulation of transcription, DNA-dependent | GO:0000727 double-strand break repair via break-induced replication | GO:0030466 chromatin silencing at silent mating-type cassette | GO:0006303 double-strand break repair via nonhomologous end joining | GO:0000723 telomere maintenance | GO:0006333 chromatin assembly or disassembly |	GO:0003700 transcription factor activity | GO:0003723 RNA binding |	GO:0005635 nuclear envelope | GO:0043564 Ku70 |
orf19.1136	1.09226	1.13478	1.2871	0.717787		Predicted ORF in Assemblies 19, 20 and 21	GO:0016192 vesicle-mediated transport |		GO:0030122 AP-2 adaptor complex |
orf19.1137	0.956759	1.17777	1.02798	1.0214		Predicted ORF in Assemblies 19, 20 and 21	GO:0006235 dTTP biosynthetic process | GO:0006227 dUDP biosynthetic process | GO:0006281 DNA repair | GO:0006233 dTDP biosynthetic process | GO:0006261 DNA-dependent DNA replication | GO:0006276 plasmid maintenance |	GO:0004798 thymidylate kinase activity | GO:0009041 uridylate kinase activity |	GO:0005634 nucleus | GO:0005737 cytoplasm |
orf19.1139	1.18615	1.01482	0.943766	1.02175		Predicted ORF in Assemblies 19, 20 and 21	GO:0006897 endocytosis |		GO:0005737 cytoplasm | GO:0005935 cellular bud neck |
orf19.114	0.614623	0.671214	0.695174	1.01434		Predicted ORF in Assemblies 19, 20 and 21
orf19.1140	1.61699	1.66402	1.67343	1.4197		Predicted ORF in Assemblies 19, 20 and 21; possibly spurious ORF (Annotation Working Group prediction)
orf19.1142	1.17194	1.19017	0.84594	1.13192		Predicted ORF in Assemblies 19, 20 and 21; transcription is induced in response to alpha pheromone in SpiderM medium	GO:0032974 amino acid export from vacuole |	GO:0005302 L-tyrosine transmembrane transporter activity | GO:0015188 L-isoleucine transmembrane transporter activity | GO:0015186 L-glutamine transmembrane transporter activity |	GO:0000329 fungal-type vacuole membrane |
orf19.1143	1.14683	1.12428	0.988161	1.04276		Predicted ORF in Assemblies 19, 20 and 21
orf19.1144	1.0541	0.939168	0.746029	0.809274		Predicted ORF in Assemblies 19, 20 and 21
orf19.11450						Predicted ORF from Assembly 19; not essential for viability; removed from Assembly 20
orf19.1146	1.23251	1.3146	1.09753	1.04122		Predicted ORF in Assemblies 19, 20 and 21
orf19.1148	0.950112	1.32304	1.08684	1.00792		Predicted ORF in Assemblies 19, 20 and 21
orf19.1149	1.07965	1.12212	1.2553	0.996498	MRF1	Protein similar to mitochondrial respiratory proteins; increased transcription observed upon benomyl treatment; induced by farnesol, nitric oxide, core stress response; oxidative stress-induced via Cap1p	GO:0009060 aerobic respiration | GO:0007585 respiratory gaseous exchange |	GO:0003677 DNA binding |	GO:0005739 mitochondrion | GO:0005634 nucleus |
orf19.115	0.905738	0.999652	0.958801	0.916071		Predicted ORF in Assemblies 19, 20 and 21; possibly spurious ORF (Annotation Working Group prediction)
orf19.1150	1.06192	0.908251	0.919408	0.749094		Predicted ORF in Assemblies 19, 20 and 21; regulated by Gcn2p and Gcn4p	GO:0006807 nitrogen compound metabolic process |	GO:0003700 transcription factor activity |	GO:0005634 nucleus |
orf19.1150.1	1.08849	1.01327	0.741614	1.18087		ORF Predicted by Annotation Working Group
orf19.1151	0.987396	1.41189	1.51626	1.6376		Predicted ORF from Assembly 19; induced in core stress response; merged with orf19.1152 in Assembly 20
orf19.1152	1.44389	1.33836	1.30403	2.6841		Predicted ORF in Assemblies 19, 20 and 21; regulated by Gcn2p and Gcn4p; induced in core stress response
orf19.1153	0.577229	0.312139	0.602077	0.655962	GAD1	Protein described as glutamate decarboxylase; macrophage-downregulated gene; alkaline downregulated; amphotericin B induced; transcriptionally activated by Mnl1p under weak acid stress	GO:0006538 glutamate catabolic process | GO:0006979 response to oxidative stress |	GO:0004351 glutamate decarboxylase activity |	GO:0005737 cytoplasm |
orf19.1154	0.98842	0.993335	0.963161	0.993338	EGD1	Predicted ORF in Assemblies 19, 20 and 21; soluble protein in hyphae; biofilm induced; macrophage/pseudohyphal-induced; protein detected by mass spec in exponential and stationary phase cultures	GO:0006461 protein complex assembly | GO:0051083 'de novo' cotranslational protein folding |	GO:0051082 unfolded protein binding |	GO:0005625 soluble fraction | GO:0005854 nascent polypeptide-associated complex |
orf19.1155	1.14246	1.12652	0.974654	0.854489	DPP2	Predicted ORF in Assemblies 19, 20 and 21; similar to S. cerevisiae pyrophosphate phosphatase Lpp1p; possible role in farnesol biosynthesis	GO:0006644 phospholipid metabolic process |	GO:0008195 phosphatidate phosphatase activity |	GO:0005783 endoplasmic reticulum |
orf19.1156	0.66566	0.774308	0.965251	0.749363	FUS1	Probable ortholog of S. cerevisiae Fus1p, which is a membrane protein required for mating; transcription is activated by Cph1p in mating type a cells, homozygous for the MTLa locus; alpha factor induced	GO:0009408 response to heat | GO:0007047 cell wall organization | GO:0007266 Rho protein signal transduction | GO:0031385 regulation of termination of mating projection growth | GO:0000747 conjugation with cellular fusion |		GO:0005624 membrane fraction | GO:0043332 mating projection tip | GO:0005886 plasma membrane |
orf19.1158	1.00437	0.992473	0.780035	1.10722		Predicted ORF in Assemblies 19, 20 and 21
orf19.1159	1.30372	1.13614	1.15031	1.15602		Predicted ORF in Assemblies 19, 20 and 21; similar to A. nidulans CYSA serine O-trans-acetylase, suggesting that C. albicans uses an O-acetyl-serine (OAS) pathway of sulfur assimilation; induced upon biofilm formation	GO:0009086 methionine biosynthetic process | GO:0009092 homoserine metabolic process |	GO:0004414 homoserine O-acetyltransferase activity |	GO:0005737 cytoplasm |
orf19.1160	1.17895	1.12215	1.34407	0.756108		Predicted ORF in Assemblies 19, 20 and 21	GO:0006888 ER to Golgi vesicle-mediated transport | GO:0031505 fungal-type cell wall organization | GO:0045053 protein retention in Golgi apparatus | GO:0006496 protein amino acid terminal N-glycosylation |	GO:0005515 protein binding |	GO:0030176 integral to endoplasmic reticulum membrane | GO:0030134 ER to Golgi transport vesicle | GO:0030173 integral to Golgi membrane |
orf19.1161	0.963288	0.922088	0.972723	0.687804	PLD1	Phospholipase D1; required for phosphatidic acid and for most diacylglycerol production; required for wild-type mouse virulence, but not rat oral virulence; mutant defect in hyphal growth on solid substrates; similar to S. cerevisiae Spo14p	GO:0030448 hyphal growth | GO:0009405 pathogenesis | GO:0007126 meiosis | GO:0031321 ascospore-type prospore formation | GO:0006887 exocytosis | GO:0006644 phospholipid metabolic process | GO:0000753 cellular morphogenesis during conjugation with cellular fusion |	GO:0004630 phospholipase D activity | GO:0032266 phosphatidylinositol 3-phosphate binding |	GO:0005768 endosome | GO:0005628 prospore membrane |
orf19.1162	1.3106	1.21961	1.20856	1.45547		Predicted ORF in Assemblies 19, 20 and 21; increased transcription is observed upon benomyl treatment
orf19.1162.1	0.753156	0.792558	0.843213	0.915476		ORF Predicted by Annotation Working Group
orf19.1163	1.17811	1.17891	1.31245	1.34237		Predicted ORF in Assemblies 19, 20 and 21
orf19.1164	0.988287	0.993589	1.08004	0.841582	GAR1	Predicted ORF in Assemblies 19, 20 and 21; mutation confers hypersensitivity to tubercidin (7-deazaadenosine); macrophage/pseudohyphal-induced	GO:0000154 rRNA modification | GO:0042493 response to drug | GO:0031120 snRNA pseudouridine synthesis |	GO:0034513 box H/ACA snoRNA binding |	GO:0031429 box H/ACA snoRNP complex |
orf19.1166	1.34358	1.19417	1.26575	1.20554	CTA3	Protein similar to S. cerevisiae Ede1p, which is involved in endocytosis; activates transcription in 1-hybrid assay in S. cerevisiae	GO:0006897 endocytosis | GO:0030968 endoplasmic reticulum unfolded protein response |	GO:0016563 transcription activator activity | GO:0043130 ubiquitin binding |	GO:0043332 mating projection tip | GO:0005934 cellular bud tip | GO:0030479 actin cortical patch | GO:0005935 cellular bud neck |
orf19.1167	0.78028	0.903066	0.819241	1.23378		Predicted ORF in Assemblies 19, 20 and 21	GO:0044273 sulfur compound catabolic process |	GO:0000907 sulfonate dioxygenase activity |
orf19.1168	1.01497	1.14972	1.15754	1.05179		Predicted zinc-finger protein of unknown function
orf19.1169	0.842937	0.876562	0.89667	0.72778		Predicted ORF in Assemblies 19, 20 and 21			GO:0005739 mitochondrion |
orf19.117	0.6027	0.697546	0.707717	1.02036		Predicted ORF in Assemblies 19, 20 and 21	GO:0006906 vesicle fusion | GO:0006893 Golgi to plasma membrane transport |	GO:0005484 SNAP receptor activity |	GO:0019897 extrinsic to plasma membrane | GO:0031201 SNARE complex |
orf19.1170	1.20478	1.19436	1.11164	1.27488	ARO7	Putative chorismate mutase; fungal-specific (no human or murine homolog); alkaline upregulated	GO:0009073 aromatic amino acid family biosynthetic process |	GO:0004106 chorismate mutase activity |	GO:0005634 nucleus | GO:0005737 cytoplasm |
orf19.1171	1.3278	1.36169	1.10043	1.81332		Predicted ORF in Assemblies 19, 20 and 21
orf19.1172	0.880433	0.497022	0.898804	0.188363		Protein similar to phosphate transporters; regulated upon white-opaque switching or biofilm formation; Hog1p, ciclopirox olamine or alkaline induced; caspofungin or stress repressed; merged with orf19.655 in Assembly 20
orf19.1173	0.859296	1.00932	0.826024	1.18496		Predicted ORF from Assembly 19; removed from Assembly 20
orf19.1174	0.838863	0.663349	0.834026	0.870987		Predicted ORF from Assembly 19; merged with orf19.4173 in Assembly 20
orf19.1175	0.715889	0.73877	0.759551	0.855732		Predicted ORF from Assembly 19; merged with orf19.6319 in Assembly 20
orf19.1177	0.882809	0.837483	0.828714	0.760196		Predicted ORF in Assemblies 19, 20 and 21	GO:0000335 negative regulation of transposition, DNA-mediated | GO:0006348 chromatin silencing at telomere | GO:0010526 negative regulation of transposition, RNA-mediated | GO:0030466 chromatin silencing at silent mating-type cassette | GO:0006334 nucleosome assembly |	GO:0042393 histone binding |	GO:0005634 nucleus |
orf19.1178	0.866814	0.91148	0.763568	1.0336		Putative transcription factor with bZIP DNA-binding motif	GO:0006355 regulation of transcription, DNA-dependent |	GO:0003700 transcription factor activity |
orf19.1179	1.00807	1.00695	0.816956	0.881893		Transcriptionally regulated by iron; expression greater in high iron; possibly subject to Kex2p processing
orf19.118	0.853953	0.698913	0.696794	0.980972	FAD2	Delta-12 fatty acid desaturase, involved in production of linoleic acid, which is a major component of membranes	GO:0006636 unsaturated fatty acid biosynthetic process | GO:0009405 pathogenesis |	GO:0016720 delta12-fatty acid dehydrogenase activity |
orf19.1180	1.80064	2.14751	3.45903	1.95245		Predicted ORF in Assemblies 19, 20 and 21		GO:0047536 2-aminoadipate transaminase activity |	GO:0005634 nucleus | GO:0005737 cytoplasm |
orf19.1181	0.381458	0.417925	0.490166	0.992122		Predicted ORF in Assemblies 19, 20 and 21	GO:0006644 phospholipid metabolic process |	GO:0008195 phosphatidate phosphatase activity |	GO:0005783 endoplasmic reticulum |
orf19.1182	1.17579	1.12158	1.26076	1.19892		Predicted ORF in Assemblies 19, 20 and 21	GO:0006906 vesicle fusion | GO:0006896 Golgi to vacuole transport | GO:0034727 piecemeal microautophagy of nucleus | GO:0042144 vacuole fusion, non-autophagic |	GO:0032266 phosphatidylinositol 3-phosphate binding |	GO:0000329 fungal-type vacuole membrane |
orf19.1183	1.02348	0.84746	0.91802	0.831		Predicted ORF in Assemblies 19, 20 and 21
orf19.1185	0.965083	0.903998	1.09625	0.64493		Predicted ORF in Assemblies 19, 20 and 21	GO:0000921 septin ring assembly | GO:0051865 protein autoubiquitination | GO:0000132 establishment of mitotic spindle orientation | GO:0007094 mitotic cell cycle spindle assembly checkpoint |	GO:0004842 ubiquitin-protein ligase activity |	GO:0005737 cytoplasm |
orf19.1186	1.00454	1.04302	1.16866	0.723043		Predicted ORF in Assemblies 19, 20 and 21; possibly spurious ORF (Annotation Working Group prediction)
orf19.1187	0.289933	0.232119	0.262767	0.411016	CPH2	Transcriptional activator of hyphal growth; Myc bHLH family: directly regulates Tec1p, which regulates hypha-specific genes; probably homodimeric, phosphorylated; enhances S. cerevisiae nitrogen starvation-induced pseudohyphal growth	GO:0045944 positive regulation of transcription from RNA polymerase II promoter | GO:0030448 hyphal growth | GO:0045449 regulation of transcription | GO:0030447 filamentous growth | GO:0007124 pseudohyphal growth | GO:0006355 regulation of transcription, DNA-dependent |	GO:0003700 transcription factor activity | GO:0003690 double-stranded DNA binding |
orf19.1189	0.12685	0.140602	0.23005	0.236205		Predicted ORF in Assemblies 19, 20 and 21; transcription regulated upon yeast-hyphal switch; transcriptionally activated by Mnl1p under weak acid stress	GO:0007067 mitosis |	GO:0019237 centromeric DNA binding | GO:0008301 DNA bending activity |	GO:0000776 kinetochore |
orf19.119	1.41534	1.52963	1.09629	1.02561		Predicted ORF in Assemblies 19, 20 and 21	GO:0006481 C-terminal protein amino acid methylation | GO:0007323 peptide pheromone maturation |	GO:0004671 protein-S-isoprenylcysteine O-methyltransferase activity |	GO:0005637 nuclear inner membrane | GO:0005789 endoplasmic reticulum membrane |
orf19.1190	0.857227	0.825512	1.06656	0.777143		Predicted ORF in Assemblies 19, 20 and 21	GO:0007035 vacuolar acidification | GO:0006797 polyphosphate metabolic process |	GO:0046961 proton-transporting ATPase activity, rotational mechanism |	GO:0000220 vacuolar proton-transporting V-type ATPase, V0 domain |
orf19.1191	0.717778	0.745021	0.829222	0.874238		Predicted ORF in Assemblies 19, 20 and 21	GO:0030433 ER-associated protein catabolic process |	GO:0004842 ubiquitin-protein ligase activity |	GO:0000839 Hrd1p ubiquitin ligase ERAD-L complex | GO:0000838 Hrd1p ubiquitin ligase ERAD-M complex | GO:0034099 luminal surveillance complex |
orf19.1192	0.889991	0.810366	0.808972	0.856352	DNA2	Protein similar to S. cerevisiae Dna2p, which is a DNA replication factor involved in DNA repair; induced under hydroxyurea treatment	GO:0006281 DNA repair | GO:0006273 lagging strand elongation | GO:0001302 replicative cell aging | GO:0000723 telomere maintenance |	GO:0000014 single-stranded DNA specific endodeoxyribonuclease activity | GO:0017108 5'-flap endonuclease activity | GO:0000739 DNA strand annealing activity | GO:0004003 ATP-dependent DNA helicase activity |	GO:0000784 nuclear chromosome, telomeric region |
orf19.1193	0.72228	0.551156	0.40521	0.640494	GNP1	Protein described as similar to asparagine and glutamine permease; fluconazole or caspofungin induced; transcription is regulated by Nrg1p, Mig1p, Tup1p, Gcn2p, Gcn4p, and alkaline regulated by Rim101p; fungal-specific	GO:0006865 amino acid transport | GO:0055085 transmembrane transport |	GO:0015193 L-proline transmembrane transporter activity |	GO:0005886 plasma membrane |
orf19.1195	1.47421	1.52639	1.68717	1.51642		Predicted ORF in Assemblies 19, 20 and 21	GO:0006879 cellular iron ion homeostasis | GO:0006627 mitochondrial protein processing during import |	GO:0004222 metalloendopeptidase activity |	GO:0005739 mitochondrion |
orf19.1196	0.964445	0.829041	1.27303	1.03651		Predicted ORF in Assemblies 19, 20 and 21	GO:0000196 MAPKKK cascade during cell wall biogenesis |
orf19.1198	1.03934	1.00911	1.01009	1.04111		Predicted ORF in Assemblies 19, 20 and 21			GO:0005737 cytoplasm |
orf19.1199	0.987399	0.993249	0.686607	1.13934	NOP5	Protein similar to S. cerevisiae Nop5p protein of small nucleolar ribonucleoprotein complex; transposon mutation affects filamentous growth; macrophage/pseudohyphal-induced; physically interacts with TAP-tagged Nop1p	GO:0030447 filamentous growth | GO:0000154 rRNA modification | GO:0000480 endonucleolytic cleavage in 5'-ETS of tricistronic rRNA transcript (SSU-rRNA, 5.8S rRNA, LSU-rRNA) | GO:0000472 endonucleolytic cleavage to generate mature 5'-end of SSU-rRNA from (SSU-rRNA, 5.8S rRNA, LSU-rRNA) | GO:0000447 endonucleolytic cleavage in ITS1 to separate SSU-rRNA from 5.8S rRNA and LSU-rRNA from tricistronic …	GO:0030515 snoRNA binding |	GO:0030532 small nuclear ribonucleoprotein complex | GO:0030686 90S preribosome | GO:0031428 box C/D snoRNP complex | GO:0032040 small-subunit processome |
orf19.120	1.1564	1.24874	0.986951	0.936205		Predicted ORF from Assembly 19; removed from Assembly 20; subsequently reinstated in Assembly 21 based on comparative genome analysis
orf19.1200	0.894096	0.98851	0.915062	1.00392		Predicted ORF in Assemblies 19, 20 and 21; possibly spurious ORF (Annotation Working Group prediction)
orf19.1201	0.936312	0.981017	1.1705	0.870875		Predicted ORF in Assemblies 19, 20 and 21	GO:0070158 mitochondrial seryl-tRNA aminoacylation | GO:0009060 aerobic respiration | GO:0007124 pseudohyphal growth | GO:0001403 invasive growth in response to glucose limitation |	GO:0004828 serine-tRNA ligase activity |	GO:0005739 mitochondrion |
orf19.1202	1.23777	1.29471	1.12189	1.16474		Predicted ORF in Assemblies 19, 20 and 21
orf19.1203	0.93479	1.0655	1.20653	0.690385	SRO77	Predicted ORF in Assemblies 19, 20 and 21; filament induced; fungal-specific (no human or murine homolog)	GO:0006887 exocytosis | GO:0006893 Golgi to plasma membrane transport |		GO:0005886 plasma membrane |
orf19.1203.1	1.45292	1.37675	1.48882	0.899483		ORF Predicted by Annotation Working Group
orf19.1204	0.712213	0.809431	0.816325	0.849626		Phosphorylated protein of unknown function, transcription is upregulated clinical isolates from HIV positive patients with oral candidiasis; predicted ORF in Assemblies 19, 20 and 21	GO:0006896 Golgi to vacuole transport |		GO:0030123 AP-3 adaptor complex |
orf19.1205						Predicted ORF from Assembly 19; transcription is negatively regulated by Sfu1p; removed from Assembly 20
orf19.1206	0.515676	0.839637	0.441982	0.453294	FET35	Protein with similarity to multicopper ferroxidase; transcriptionally activated in low iron conditions; transcription is repressed by Sfu1p and activated under weak acid stress by Mnl1p; merged with orf19.4215 in Assembly 20
orf19.1207	1.10641	0.851796	1.14891	0.866833		Predicted ORF in Assemblies 19, 20 and 21
orf19.1208	0.624012	0.626575	0.638484	0.81745		Predicted ORF in Assemblies 19, 20 and 21; member of a family encoded by FGR6-related genes in the RB2 repeat sequence
orf19.1208.1						Predicted ORF in Assembly 20; removed from Assembly 21
orf19.1209	0.931228	1.04977	0.989184	1.14402		Predicted ORF from Assembly 19; merged with orf19.4557 in Assembly 20
orf19.121	1.63014	1.58538	1.16457	1.75792	ARC18	Predicted ORF in Assemblies 19, 20 and 21; mutation confers hypersensitivity to cytochalasin D	GO:0042493 response to drug | GO:0051654 establishment of mitochondrion localization | GO:0007015 actin filament organization |	GO:0005200 structural constituent of cytoskeleton |	GO:0005885 Arp2/3 protein complex | GO:0005739 mitochondrion |
orf19.1210	1.59568	1.51498	1.90099	1.30157		Predicted ORF in Assemblies 19, 20 and 21
orf19.1211						Predicted ORF from Assembly 19; removed from Assembly 20
orf19.1212	1.66289	1.45811	1.33328	1.10331		Predicted ORF in Assemblies 19, 20 and 21	GO:0006020 inositol metabolic process |		GO:0016021 integral to membrane | GO:0005783 endoplasmic reticulum |
orf19.1214	1.0234	1.23134	0.893373	1.76991		Predicted ORF in Assemblies 19, 20 and 21	GO:0006508 proteolysis |	GO:0070006 metalloaminopeptidase activity |
orf19.1215	0.896273	1.02731	0.951104	0.687337		Predicted ORF in Assemblies 19, 20 and 21
orf19.1217	0.857133	0.825653	0.765023	0.720117		Predicted ORF in Assemblies 19, 20 and 21
orf19.1218						Predicted ORF from Assembly 19; removed from Assembly 20
orf19.1219	1.14841	1.10532	0.954934	1.37285		Predicted ORF in Assemblies 19, 20 and 21
orf19.122	1.09414	1.07213	0.956786	1.24501	CDC20	Protein similar to S. cerevisiae Cdc20p, which is a cell-cycle regulated activator of the anaphase promoting complex; induced under Cdc5p depletion; member of conserved Mcm1p regulon; periodic mRNA expression, peak at cell-cycle G2/M phase	GO:0008054 cyclin catabolic process | GO:0007091 mitotic metaphase/anaphase transition | GO:0000070 mitotic sister chromatid segregation | GO:0000022 mitotic spindle elongation | GO:0030163 protein catabolic process | GO:0007092 activation of anaphase-promoting complex activity during mitotic cell cycle |	GO:0008047 enzyme activator activity | GO:0030674 protein binding, bridging | GO:0004842 ubiquitin-protein ligase activity |	GO:0005680 anaphase-promoting complex | GO:0033597 mitotic checkpoint complex |
orf19.1220	0.992568	0.910473	0.930087	1.07425	RVS167	Protein involved in endocytosis; contains a BAR domain; null mutant exhibits defects in hyphal growth, virulence, cell wall integrity, and actin patch localization; cosediments with phosphorylated Myo5p	GO:0006970 response to osmotic stress | GO:0007121 bipolar cellular bud site selection | GO:0009405 pathogenesis | GO:0031505 fungal-type cell wall organization | GO:0030448 hyphal growth | GO:0051666 actin cortical patch localization | GO:0006897 endocytosis |	GO:0008092 cytoskeletal protein binding |	GO:0030479 actin cortical patch | GO:0043332 mating projection tip |
orf19.1221	1.08662	1.10673	1.07702	0.744483	ALG2	Putative mannosyltransferase involved in cell wall mannan biosynthesis; transcription is elevated in chk1, nik1, and sln1 homozygous null mutants	GO:0006490 oligosaccharide-lipid intermediate assembly |	GO:0004378 glycolipid 3-alpha-mannosyltransferase activity | GO:0033164 glycolipid 6-alpha-mannosyltransferase activity |
orf19.1222	1.09001	1.05551	0.834671	0.94785		Predicted ORF from Assembly 19; merged with orf19.2631 in Assembly 20
orf19.1223	1.10659	1.207	0.888621	1.17304	DBF2	Essential serine/threonine protein kinase involved in mitotic spindle formation and cytokinesis; required for septum formation, exit from mitosis, and normal hyphal morphogenesis; virulence-group-correlated expression	GO:0007049 cell cycle | GO:0006468 protein amino acid phosphorylation | GO:0007035 vacuolar acidification | GO:0000280 nuclear division | GO:0030448 hyphal growth | GO:0007052 mitotic spindle organization | GO:0007096 regulation of exit from mitosis | GO:0000910 cytokinesis |	GO:0004674 protein serine/threonine kinase activity |	GO:0005935 cellular bud neck | GO:0005816 spindle pole body |
orf19.1224	1.31355	0.845893	0.628999	1.13336	FRP3	Upregulated in the presence of human neutrophils; fluconazole-downregulated; repressed by nitric oxide	GO:0007126 meiosis | GO:0006259 DNA metabolic process | GO:0019740 nitrogen utilization | GO:0006846 acetate transport | GO:0015696 ammonium transport | GO:0055085 transmembrane transport |	GO:0015123 acetate transmembrane transporter activity | GO:0008519 ammonium transmembrane transporter activity |	GO:0001950 plasma membrane enriched fraction | GO:0005739 mitochondrion | GO:0005886 plasma membrane |
orf19.1225	1.20459	1.24964	1.42732	1.51559		Predicted ORF in Assemblies 19, 20 and 21; possibly spurious ORF (Annotation Working Group prediction)
orf19.1226	0.819079	0.883835	0.621085	1.15579		Predicted ORF from Assembly 19; merged with orf19.2778 in Assembly 20
orf19.1227	1.06808	1.05051	0.886776	0.788723		Putative transcription factor with zinc cluster DNA-binding motif; possibly spurious ORF (Annotation Working Group prediction)	GO:0019878 lysine biosynthetic process via aminoadipic acid | GO:0006355 regulation of transcription, DNA-dependent |	GO:0003700 transcription factor activity |	GO:0005634 nucleus |
orf19.1228	1.83642	1.72141	1.14869	1.79288	HAP2	CCAAT-binding factor regulates low-iron (chelation) induction of FRP1 transcription, and under these conditions CBF comprises Hap43p and probably Hap2p and Hap3p	GO:0006350 transcription | GO:0006109 regulation of carbohydrate metabolic process |	GO:0016563 transcription activator activity |	GO:0016602 CCAAT-binding factor complex | GO:0005634 nucleus |
orf19.1229	1.14983	1.09462	0.795319	0.942527		Predicted ORF in Assemblies 19, 20 and 21	GO:0006611 protein export from nucleus |	GO:0008262 importin-alpha export receptor activity |	GO:0005635 nuclear envelope |
orf19.123	1.08413	1.0552	1.34524	1.23054		Predicted ORF in Assemblies 19, 20 and 21; possibly spurious ORF (Annotation Working Group prediction)	GO:0032512 regulation of protein phosphatase type 2B activity | GO:0032513 negative regulation of protein phosphatase type 2B activity | GO:0033554 cellular response to stress | GO:0019722 calcium-mediated signaling |	GO:0008597 calcium-dependent protein serine/threonine phosphatase regulator activity |
orf19.1230						Predicted ORF from Assembly 19; merged with orf19.1229 in Assembly 20
orf19.1231						Predicted ORF from Assembly 19; merged with orf19.1229 in Assembly 20
orf19.1232	2.03859	1.63641	1.8837	0.832801	VRG4	GDP-mannose transporter; essential; required for glycosylation, hyphal growth; functional homolog of S. cerevisiae Vrg4p, which imports GDP-mannose from cytoplasm to Golgi for protein and lipid mannosylation; no mammalian homolog	GO:0006486 protein amino acid glycosylation | GO:0030448 hyphal growth | GO:0015784 GDP-mannose transport | GO:0030259 lipid glycosylation | GO:0006487 protein amino acid N-linked glycosylation |	GO:0005458 GDP-mannose transmembrane transporter activity |	GO:0005794 Golgi apparatus | GO:0005739 mitochondrion |
orf19.1233	0.987794	0.993401	0.972126	1.06928	ADE4	Predicted ORF in Assemblies 19, 20 and 21; flucytosine induced	GO:0006189 'de novo' IMP biosynthetic process |	GO:0004044 amidophosphoribosyltransferase activity |	GO:0005737 cytoplasm |
orf19.1234	1.25515	1.32082	1.1256	1.41027	FGR6-10	Protein lacking an ortholog in S. cerevisiae; member of a family encoded by FGR6-related genes in the RB2 repeat sequence; transposon mutation affects filamentous growth	GO:0030447 filamentous growth |
orf19.1235	1.57749	1.20453	1.23512	1.34896	HOM3	Putative L-aspartate 4-P-transferase; fungal-specific (no human or murine homolog); regulated by Gcn2p and Gcn4p	GO:0006555 methionine metabolic process | GO:0042493 response to drug | GO:0009088 threonine biosynthetic process |	GO:0004072 aspartate kinase activity |	GO:0005737 cytoplasm |
orf19.1236	1.19259	1.28015	1.43129	1.23944		Predicted ORF in Assemblies 19, 20 and 21	GO:0006897 endocytosis | GO:0007033 vacuole organization | GO:0030950 establishment or maintenance of actin cytoskeleton polarity |		GO:0030173 integral to Golgi membrane |
orf19.1237	1.68644	1.45144	1.36206	1.11092	ARO9	Aromatic transaminase of the Ehrlich fusel oil pathway of aromatic alcohol biosynthesis; Rim101p-dependent pH-regulation (alkaline induced)	GO:0000949 aromatic amino acid family catabolic process to alcohol via Ehrlich pathway |	GO:0008793 aromatic-amino-acid |	GO:0005634 nucleus | GO:0005737 cytoplasm |
orf19.1238	1.08814	1.12372	1.04768	0.756906	TUB4	Putative gamma-tubulin; induced upon adherence to polystyrene; transcription is regulated by Nrg1p and Mig1p; periodic mRNA expression, peak at cell-cycle S/G2 phase	GO:0007020 microtubule nucleation | GO:0030472 mitotic spindle organization in nucleus |	GO:0005200 structural constituent of cytoskeleton |	GO:0000928 gamma-tubulin small complex, spindle pole body | GO:0005824 outer plaque of spindle pole body | GO:0005822 inner plaque of spindle pole body |
orf19.1239	1.23392	0.867792	1.08884	1.13866		Predicted ORF in Assemblies 19, 20 and 21; exogenously expressed protein is a substrate for Kex2p processing in vitro; fluconazole-downregulated; possibly spurious ORF (Annotation Working Group prediction)
orf19.124	0.956112	0.920341	1.00834	0.877373	CIC1	Predicted ORF in Assemblies 19, 20 and 21; transcription is upregulated in both intermediate and mature biofilms	GO:0030163 protein catabolic process | GO:0042273 ribosomal large subunit biogenesis |	GO:0030674 protein binding, bridging |	GO:0000502 proteasome complex | GO:0030687 preribosome, large subunit precursor | GO:0005730 nucleolus |
orf19.1240	0.698198	0.584773	0.53507	0.716918		Predicted ORF in Assemblies 19, 20 and 21; fungal-specific (no human or murine homolog)
orf19.1244	1.24952	1.1346	0.803591	1.07294	GYP2	Predicted ORF in Assemblies 19, 20 and 21	GO:0006886 intracellular protein transport |	GO:0005097 Rab GTPase activator activity |	GO:0005625 soluble fraction | GO:0005737 cytoplasm |
orf19.1246	1.33646	1.21089	0.844659	1.10096		Predicted ORF in Assemblies 19, 20 and 21; greater mRNA abundance observed in a cyr1 homozygous null mutant than in wild type			GO:0005737 cytoplasm | GO:0005840 ribosome |
orf19.1247	0.88145	0.84526	0.923547	0.874492		Predicted ORF in Assemblies 19, 20 and 21
orf19.1248	1.13192	1.13099	1.13542	0.96394		Putative protein of unknown function; heterozygous null mutant exhibits resistance to parnafungin in the C. albicans fitness test; predicted ORF in Assemblies 19, 20 and 21	GO:0006366 transcription from RNA polymerase II promoter | GO:0042493 response to drug |	GO:0003899 DNA-directed RNA polymerase activity |	GO:0005665 DNA-directed RNA polymerase II, core complex | GO:0005654 nucleoplasm |
orf19.1249	1.22158	1.26668	1.51015	0.862264		Predicted ORF in Assemblies 19, 20 and 21	GO:0000105 histidine biosynthetic process |		GO:0005623 cell |
orf19.125	0.833601	1.98774	1.08318	1.17166	EBP1	NADPH oxidoreductase; interacts with phenolic substrates, such as 17beta-estradiol; possible role in response to estrogen; induced by oxidative and weak acid stress, nitric oxide, benomyl; activated by Cap1p, Mnl1p; no mammalian homolog	GO:0008202 steroid metabolic process |	GO:0005496 steroid binding | GO:0003959 NADPH dehydrogenase activity | GO:0008144 drug binding | GO:0042562 hormone binding |	GO:0000324 fungal-type vacuole | GO:0030446 hyphal cell wall | GO:0009986 cell surface | GO:0005625 soluble fraction |
orf19.1250	0.705569	0.841549	0.996086	0.944188		Predicted ORF in Assemblies 19, 20 and 21	GO:0000462 maturation of SSU-rRNA from tricistronic rRNA transcript (SSU-rRNA, 5.8S rRNA, LSU-rRNA) |		GO:0005730 nucleolus | GO:0005737 cytoplasm |
orf19.1251	1.23432	1.12091	1.2044	1.10128	BRN1	Predicted ORF in Assemblies 19, 20 and 21; cell-cycle regulated periodic mRNA expression	GO:0007076 mitotic chromosome condensation | GO:0070058 tRNA gene clustering |		GO:0000799 nuclear condensin complex | GO:0032116 cohesin loading complex |
orf19.1252	1.11045	1.27566	1.51772	1.34729	YME1	Protein not essential for viability; similar to S. cerevisiae Yme1p, which is a mitochondrial inner membrane protease of the AAA family	GO:0007005 mitochondrion organization | GO:0006515 misfolded or incompletely synthesized protein catabolic process | GO:0001300 chronological cell aging |	GO:0004176 ATP-dependent peptidase activity |	GO:0031942 i-AAA complex |
orf19.1253	0.46714	0.421438	0.719416	0.326928		Predicted ORF in Assemblies 19, 20 and 21; transcriptionally activated by Mnl1p under weak acid stress	GO:0016036 cellular response to phosphate starvation | GO:0006796 phosphate metabolic process |	GO:0003700 transcription factor activity |	GO:0005634 nucleus | GO:0005737 cytoplasm |
orf19.1254	1.08944	1.08686	0.97464	1.21823	SEC23	Transcription is regulated upon yeast-hyphal switch	GO:0006914 autophagy | GO:0006888 ER to Golgi vesicle-mediated transport | GO:0030433 ER-associated protein catabolic process |	GO:0005096 GTPase activator activity |	GO:0030127 COPII vesicle coat | GO:0005737 cytoplasm |
orf19.1255	1.68998	1.15366	1.05998	1.18503		Putative transcription factor with zinc cluster DNA-binding motif; shows colony morphology-related gene regulation by Ssn6p	GO:0005975 carbohydrate metabolic process | GO:0006355 regulation of transcription, DNA-dependent |	GO:0003700 transcription factor activity |	GO:0005634 nucleus |
orf19.1256						Predicted ORF from Assembly 19; merged with orf19.1255 in Assembly 20
orf19.1257	0.924231	1.14233	1.04009	0.991051		Predicted ORF in Assemblies 19, 20 and 21
orf19.1258	1.72203	1.29583	0.813342	1.24045		Predicted ORF in Assemblies 19, 20 and 21; regulated by Tsa1p, Tsa1Bp in minimal media at 37 deg; transcription is induced in response to alpha pheromone in SpiderM medium; clade-associated gene expression
orf19.1259	0.695819	0.712387	0.723165	0.979854		Predicted ORF in Assemblies 19, 20 and 21		GO:0003677 DNA binding |	GO:0005737 cytoplasm | GO:0070211 Snt2C complex |
orf19.126						Predicted ORF from Assembly 19; merged with orf19.130 in Assembly 20
orf19.1260	0.826259	0.905717	0.931656	0.849317	LEA1	Protein similar to S. cerevisiae Lea1p; transcription is induced in response to alpha pheromone in SpiderM medium	GO:0000398 nuclear mRNA splicing, via spliceosome |	GO:0031202 RNA splicing factor activity, transesterification mechanism |	GO:0005737 cytoplasm | GO:0005686 U2 snRNP |
orf19.1261	1.1297	1.17842	1.00229	1.16856	CGT1	mRNA 5' guanylyltransferase; small subunit of mRNA capping enzyme; binds an RNA Pol II C-terminal domain peptide; Cet1p and Cgt1p form a 2:1 complex; functional homolog of S. cerevisiae Ceg1p	GO:0006370 mRNA capping | GO:0045944 positive regulation of transcription from RNA polymerase II promoter |	GO:0004484 mRNA guanylyltransferase activity |	GO:0031533 mRNA cap methyltransferase complex |
orf19.1263	0.381928	0.682383	0.360228	0.556771	CFL1	Protein similar to ferric reductase Fre10p; possible functional homolog of S. cerevisiae Fre1p (reports differ); transcription is negatively regulated by Sfu1p, copper, amphotericin B, caspofungin; induced by ciclopirox olamine	GO:0015677 copper ion import | GO:0006826 iron ion transport |	GO:0000293 ferric-chelate reductase activity |	GO:0005886 plasma membrane |
orf19.1264	1.01189	1.00378	0.530513	0.886335	CFL2	Iron utilization protein; similar to an S. cerevisiae oxidoreductase, Ynr060Wp; regulated by Sfu1p, Nrg1p, Tup1p, Rim101p; alkaline, low iron, fluphenazine, ciclopirox olamine, flucytosine, induced; caspofungin, amphotericin B repressed	GO:0006879 cellular iron ion homeostasis | GO:0015892 siderophore-iron transport |	GO:0000293 ferric-chelate reductase activity |	GO:0005886 plasma membrane |
orf19.1265	0.973064	0.9725	0.993455	0.901865		Predicted ORF in Assemblies 19, 20 and 21	GO:0006888 ER to Golgi vesicle-mediated transport |		GO:0030008 TRAPP complex |
orf19.1266	0.756906	1.05711	1.08371	1.39668		Predicted ORF in Assemblies 19, 20 and 21
orf19.1267	0.912149	1.14893	1.39471	1.08714		Predicted ORF in Assemblies 19, 20 and 21
orf19.1267.1	1.37337	1.34908	1.601	0.961815		ORF Predicted by Annotation Working Group	GO:0016226 iron-sulfur cluster assembly |		GO:0005759 mitochondrial matrix | GO:0031314 extrinsic to mitochondrial inner membrane |
orf19.1268	0.889566	1.01078	0.97531	0.93958		Predicted ORF in Assemblies 19, 20 and 21
orf19.127						Predicted ORF from Assembly 19; merged with orf19.130 in Assembly 20
orf19.1270	0.810862	1.0355	0.781456	0.937671		Predicted ORF in Assemblies 19, 20 and 21; similar to ferric reductase Fre10p	GO:0015892 siderophore-iron transport |	GO:0000293 ferric-chelate reductase activity |	GO:0005886 plasma membrane | GO:0016021 integral to membrane |
orf19.1272	0.527378	0.466838	0.452356	0.415216		Predicted ORF in Assemblies 19, 20 and 21	GO:0008361 regulation of cell size |		GO:0005634 nucleus | GO:0005737 cytoplasm |
orf19.1273	1.09235	1.10522	0.943541	1.04558		Predicted ORF in Assemblies 19, 20 and 21	GO:0007021 tubulin complex assembly |	GO:0015631 tubulin binding |	GO:0016272 prefoldin complex |
orf19.1274	1.09615	1.27484	0.962135	1.19209		Predicted ORF in Assemblies 19, 20 and 21
orf19.1275	0.651944	0.860841	0.760205	0.858395	GAT1	Zinc finger transcriptional regulator of nitrogen utilization; required for nitrogen catabolite repression and utilization of isoleucine, tyrosine and tryptophan N sources; required for virulence in a mouse systemic infection model	GO:0006808 regulation of nitrogen utilization | GO:0009405 pathogenesis | GO:0045941 positive regulation of transcription | GO:0006367 transcription initiation from RNA polymerase II promoter |	GO:0016563 transcription activator activity | GO:0003704 specific RNA polymerase II transcription factor activity | GO:0043565 sequence-specific DNA binding |	GO:0005829 cytosol | GO:0005634 nucleus |
orf19.1276	1.27666	1.48265	1.34277	1.19862		Predicted ORF in Assemblies 19, 20 and 21; not essential for viability; similar to S. cerevisiae Vhs3p, which is a putative phosphopantothenoylcysteine decarboxylase
orf19.1277	0.604039	0.457591	0.751757	0.771121		Predicted ORF in Assemblies 19, 20 and 21; repressed by Rgt1p
orf19.1278	0.784559	0.873429	0.806114	0.937612		Predicted ORF from Assembly 19; merged with orf19.4403 in Assembly 20
orf19.1279	0.996779	0.918428	0.93538	0.907216	CDS1	Protein similar to S. cerevisiae Cds1p; transposon mutation affects filamentous growth	GO:0030447 filamentous growth | GO:0006658 phosphatidylserine metabolic process | GO:0006655 phosphatidylglycerol biosynthetic process |	GO:0004605 phosphatidate cytidylyltransferase activity |	GO:0005739 mitochondrion | GO:0005783 endoplasmic reticulum |
orf19.1280	0.90426	0.862615	0.73599	0.879929	SUI1	Putative translation initiation factor; flucytosine induced; genes encoding ribosomal subunits, translation factors, and tRNA synthetases are downregulated upon phagocytosis by murine macrophage	GO:0006413 translational initiation |	GO:0003743 translation initiation factor activity |	GO:0005840 ribosome | GO:0043614 multi-eIF complex |
orf19.1281	0.960712	1.0977	0.956622	1.20673		Predicted ORF in Assemblies 19, 20 and 21
orf19.1282	1.06571	0.99819	0.861839	0.924177	CKS1	Predicted ORF in Assemblies 19, 20 and 21	GO:0006350 transcription |	GO:0043130 ubiquitin binding | GO:0030295 protein kinase activator activity |	GO:0005634 nucleus | GO:0000307 cyclin-dependent protein kinase holoenzyme complex | GO:0005737 cytoplasm |
orf19.1283	0.961999	0.938854	0.842596	1.10551	MEC1	Protein described as cell cycle checkpoint protein; RNA abundance regulated by tyrosol and cell density	GO:0000077 DNA damage checkpoint | GO:0007131 reciprocal meiotic recombination | GO:0006975 DNA damage induced protein phosphorylation | GO:0016572 histone phosphorylation | GO:0000076 DNA replication checkpoint | GO:0000722 telomere maintenance via recombination |	GO:0004428 inositol or phosphatidylinositol kinase activity | GO:0004672 protein kinase activity |	GO:0005739 mitochondrion |
orf19.1285	0.916152	0.83643	1.13363	0.924352		Predicted ORF in Assemblies 19, 20 and 21			GO:0005840 ribosome | GO:0005783 endoplasmic reticulum | GO:0005886 plasma membrane |
orf19.1286	0.985902	0.991914	1.06236	0.955356		Predicted ORF in Assemblies 19, 20 and 21
orf19.1287	2.1091	1.8066	1.69383	0.854963		Predicted ORF in Assemblies 19, 20 and 21; possibly spurious ORF (Annotation Working Group prediction)
orf19.1288	1.51338	1.15155	1.04883	1.2191	FOX2	Predicted 3-hydroxyacyl-CoA epimerase, required for fatty acid beta-oxidation; upregulated upon phagocytosis; transcription is regulated by Mig1p and by white-opaque switching; transcriptional activation by oleate requires Ctf1p	GO:0006635 fatty acid beta-oxidation | GO:0006097 glyoxylate cycle | GO:0009062 fatty acid catabolic process | GO:0009405 pathogenesis |	GO:0004300 enoyl-CoA hydratase activity | GO:0003857 3-hydroxyacyl-CoA dehydrogenase activity |	GO:0005782 peroxisomal matrix |
orf19.1289	0.956608	0.948994	0.838004	1.10749	SCT1	Putative glycerol-3-phosphate O-acyltransferase; fungal-specific (no human or murine homolog)	GO:0008654 phospholipid biosynthetic process |	GO:0004366 glycerol-3-phosphate O-acyltransferase activity | GO:0016287 glycerone-phosphate O-acyltransferase activity |	GO:0005783 endoplasmic reticulum |
orf19.129						Predicted ORF from Assembly 19; merged with orf19.130 in Assembly 20
orf19.1290	0.776215	0.960223	0.863435	1.51582	XKS1	Predicted ORF in Assemblies 19, 20 and 21; increased expression in response to prostaglandins	GO:0005998 xylulose catabolic process |	GO:0004856 xylulokinase activity |	GO:0005737 cytoplasm |
orf19.1291	1.12813	1.14674	0.959358	1.08428	ABZ1	Protein not essential for viability; similar to S. cerevisiae Abz1p, which is para-aminobenzoate (PABA) synthase; reports differ on whether a murine homolog exists	GO:0000055 ribosomal large subunit export from nucleus | GO:0008153 para-aminobenzoic acid biosynthetic process |	GO:0046820 4-amino-4-deoxychorismate synthase activity |	GO:0005737 cytoplasm |
orf19.1293						Predicted ORF from Assembly 19; merged with orf19.2629 in Assembly 20
orf19.1294	0.921129	0.963578	0.888376	0.741995		Predicted ORF from Assembly 19; merged with orf19.2629 in Assembly 20
orf19.1295	0.98833	0.992968	0.922719	1.39125	VAS1	Putative tRNA-Val synthetase; genes encoding ribosomal subunits, translation factors, and tRNA synthetases are downregulated upon phagocytosis by murine macrophage	GO:0006438 valyl-tRNA aminoacylation |	GO:0004832 valine-tRNA ligase activity |	GO:0005739 mitochondrion |
orf19.1296	1.21928	1.28746	1.14991	1.12984		Predicted ORF in Assemblies 19, 20 and 21	GO:0000398 nuclear mRNA splicing, via spliceosome |	GO:0031202 RNA splicing factor activity, transesterification mechanism |	GO:0005739 mitochondrion | GO:0046540 U4/U6 x U5 tri-snRNP complex |
orf19.1297	0.972064	0.954426	0.849764	1.16335		Predicted ORF in Assemblies 19, 20 and 21	GO:0032258 CVT pathway | GO:0016236 macroautophagy | GO:0034498 early endosome to Golgi transport |	GO:0032266 phosphatidylinositol 3-phosphate binding |	GO:0000300 peripheral to membrane of membrane fraction | GO:0005768 endosome | GO:0000407 pre-autophagosomal structure |
orf19.1298	1.03027	1.11342	0.862583	1.37656		Predicted ORF in Assemblies 19, 20 and 21	GO:0006409 tRNA export from nucleus | GO:0006608 snRNP protein import into nucleus | GO:0006408 snRNA export from nucleus | GO:0006610 ribosomal protein import into nucleus | GO:0006407 rRNA export from nucleus | GO:0006611 protein export from nucleus | GO:0006609 mRNA-binding (hnRNP) protein import into nucleus | GO:0006607 NLS-bearing substrate import into nucleus | GO:0050000 chromosome locali…	GO:0005198 structural molecule activity |	GO:0005643 nuclear pore |
orf19.1299	1.05245	1.17038	0.975078	1.28496	RPN6	Predicted ORF in Assemblies 19, 20 and 21; regulated by Gcn2p and Gcn4p	GO:0043248 proteasome assembly | GO:0006511 ubiquitin-dependent protein catabolic process |	GO:0004175 endopeptidase activity | GO:0005198 structural molecule activity |	GO:0008541 proteasome regulatory particle, lid subcomplex | GO:0034515 proteasome storage granule |
orf19.13	2.08467	2.95938	4.57269	7.52714		Putative glucokinase; regulated upon yeast-hyphal switch; regulated by Efg1p; fluconazole-induced; induced in core stress response; shows colony morphology-related gene regulation by Ssn6p; merged with orf19.734 in Assembly 20
orf19.130	0.977568	1.07536	0.834248	1.41933		Predicted ORF in Assemblies 19, 20 and 21	GO:0045324 late endosome to vacuole transport | GO:0006623 protein targeting to vacuole | GO:0006468 protein amino acid phosphorylation | GO:0016236 macroautophagy | GO:0048017 inositol lipid-mediated signaling | GO:0045053 protein retention in Golgi apparatus |	GO:0004674 protein serine/threonine kinase activity |	GO:0000139 Golgi membrane | GO:0005739 mitochondrion | GO:0034272 phosphatidylinositol 3-kinase complex II | GO:0034271 phosphatidylinositol 3-kinase complex I |
orf19.1300	2.2701	2.27113	2.56774	1.36158		Predicted ORF in Assemblies 19, 20 and 21			GO:0005740 mitochondrial envelope |
orf19.1301	1.01514	1.1992	1.1114	0.747601		Predicted ORF in Assemblies 19, 20 and 21
orf19.1302	1.06485	0.879584	1.01866	0.993135		Predicted ORF in Assemblies 19, 20 and 21
orf19.1303	0.969227	1.19379	0.95987	1.12706		Predicted ORF in Assemblies 19, 20 and 21	GO:0006415 translational termination |	GO:0003747 translation release factor activity |	GO:0005739 mitochondrion |
orf19.1304	0.906758	0.866863	0.762686	0.81688		Predicted ORF in Assemblies 19, 20 and 21	GO:0031126 snoRNA 3'-end processing | GO:0000467 exonucleolytic trimming to generate mature 3'-end of 5.8S rRNA from tricistronic rRNA transcript (SSU-rRNA, 5.8S rRNA, LSU-rRNA) | GO:0034475 U4 snRNA 3'-end processing | GO:0034427 nuclear-transcribed mRNA catabolic process, exonucleolytic, 3'-5' | GO:0000292 RNA fragment catabolic process |		GO:0000177 cytoplasmic exosome (RNase complex) | GO:0000176 nuclear exosome (RNase complex) |
orf19.1305	0.936559	0.867743	0.609377	0.951932		Predicted ORF in Assemblies 19, 20 and 21	GO:0030488 tRNA methylation |	GO:0016423 tRNA (guanine) methyltransferase activity |	GO:0005634 nucleus | GO:0005759 mitochondrial matrix |
orf19.1306	0.422948	0.422647	0.48767	0.286351		Predicted ORF in Assemblies 19, 20 and 21
orf19.1307	0.990299	1.13595	0.975345	1.21732		Predicted ORF in Assemblies 19, 20 and 21
orf19.1308	0.695016	0.591122	0.813005	0.517958		Predicted membrane transporter, member of the drug:proton antiporter (14 spanner) (DHA2) family, major facilitator superfamily (MFS)	GO:0015802 basic amino acid transport | GO:0015893 drug transport |	GO:0015174 basic amino acid transmembrane transporter activity | GO:0015238 drug transporter activity |	GO:0000329 fungal-type vacuole membrane | GO:0016020 membrane |
orf19.1309	0.842902	0.964221	0.988891	1.20485		Predicted ORF in Assemblies 19, 20 and 21; possibly spurious ORF (Annotation Working Group prediction)
orf19.131	0.8652	0.936778	0.802962	1.11925		Predicted ORF in Assemblies 19, 20 and 21	GO:0000398 nuclear mRNA splicing, via spliceosome |
orf19.131.2	1.42278	1.39999	1.53039	0.61063		ORF Predicted by Annotation Working Group			GO:0005783 endoplasmic reticulum |
orf19.1310	0.495534	0.652875	0.798451	0.828643		Predicted ORF in Assemblies 19, 20 and 21	GO:0006289 nucleotide-excision repair |		GO:0005634 nucleus |
orf19.1311	0.86596	1.08235	1.03312	0.901579	SPO75	Similar to S. cerevisiae sporulation protein; fungal-specific (no human or murine homolog)	GO:0030476 ascospore wall assembly |
orf19.1312						Predicted ORF from Assembly 19; orf19.1312 and orf19.1313 may be a single ORF; merged with orf19.1313 in Assembly 20
orf19.1313	1.46013	1.06372	0.776019	1.36493	CDR3	Transporter of the Pdrp/Cdrp family of the ATP-binding cassette (ABC) superfamily; transports phospholipids in an out-to-in direction; expressed in opaque-phase cells; induced by macrophage interaction; fluconazole-downregulated	GO:0046618 drug export | GO:0045332 phospholipid translocation | GO:0006810 transport |	GO:0005215 transporter activity | GO:0042626 ATPase activity, coupled to transmembrane movement of substances | GO:0005548 phospholipid transporter activity | GO:0008559 xenobiotic-transporting ATPase activity | GO:0005524 ATP binding |	GO:0016021 integral to membrane | GO:0005886 plasma membrane |
orf19.1314	0.832731	1.17991	1.00005	1.37399		Predicted ORF in Assemblies 19, 20 and 21
orf19.1317	1.06787	1.0128	1.32255	0.994359	OSH3	Protein required for wild-type filamentation; has oxysterol binding protein domain and pleckstrin homology motif; overproducton suppresses cph1 homozygous null filamnetation defect; similar to S. cerevisiae Osh3p	GO:0006694 steroid biosynthetic process | GO:0030447 filamentous growth | GO:0006897 endocytosis | GO:0007124 pseudohyphal growth | GO:0006887 exocytosis | GO:0000742 karyogamy during conjugation with cellular fusion | GO:0015918 sterol transport | GO:0001403 invasive growth in response to glucose limitation | GO:0030011 maintenance of cell polarity |	GO:0008142 oxysterol binding | GO:0005496 steroid binding | GO:0005498 sterol carrier activity |	GO:0005737 cytoplasm |
orf19.1318	1.16314	0.948322	0.984107	1.0995		Predicted ORF in Assemblies 19, 20 and 21
orf19.132	1.21735	1.33282	1.17737	0.979729		Putative ortholog of S. cerevisiae SIF2; has a LisH motif; predicted ORF in Assemblies 19, 20 and 21	GO:0016575 histone deacetylation | GO:0045835 negative regulation of meiosis | GO:0032874 positive regulation of stress-activated MAPK cascade | GO:0006348 chromatin silencing at telomere |	GO:0017136 NAD-dependent histone deacetylase activity |	GO:0034967 Set3 complex | GO:0070210 Rpd3L-Expanded complex |
orf19.1321	3.02986	1.40289	1.43541	1.22628	HWP1	Hyphal cell wall protein; covalently crosslinked to epithelial cells by host transglutaminase; opaque- and a-specific, alpha-factor induced; at MTLa side of conjugation tube; assessment of virulence role complicated by URA3 effects	GO:0009405 pathogenesis | GO:0030448 hyphal growth | GO:0044406 adhesion to host | GO:0007124 pseudohyphal growth | GO:0001403 invasive growth in response to glucose limitation | GO:0030447 filamentous growth | GO:0044011 single-species biofilm formation on inanimate substrate | GO:0031505 fungal-type cell wall organization |		GO:0009986 cell surface | GO:0009277 fungal-type cell wall | GO:0005937 mating projection | GO:0030446 hyphal cell wall | GO:0005886 plasma membrane |
orf19.1323	1.34046	1.51634	1.06716	1.25712		Phosphorylated protein of unknown function; predicted ORF in Assemblies 19, 20 and 21	GO:0006896 Golgi to vacuole transport |		GO:0030123 AP-3 adaptor complex |
orf19.1324	0.973046	0.655206	1.16459	0.917199	RAD2	Ortholog of S. cerevisiae RAD2, nucleotide excision repair nuclease; null mutant is extremely sensitive to UV irradiation; transcription is upregulated upon interaction with macrophages	GO:0006295 nucleotide-excision repair, DNA incision, 3'-to lesion | GO:0009411 response to UV | GO:0006366 transcription from RNA polymerase II promoter |	GO:0000014 single-stranded DNA specific endodeoxyribonuclease activity |	GO:0000112 nucleotide-excision repair factor 3 complex |
orf19.1325	0.697856	0.648127	0.867386	0.822989	ECM38	Alkaline upregulated	GO:0007047 cell wall organization |	GO:0003810 protein-glutamine gamma-glutamyltransferase activity |
orf19.1326	1.2438	1.27062	1.03391	0.938367		Predicted ORF in Assemblies 19, 20 and 21
orf19.1327	4.35804	1.71992	2.77659	1.20807	RBT1	Putative cell wall protein with similarity to Hwp1p, required for virulence; predicted to be cell-wall attached and glycosylated; Tup1p repressed; serum, hyphal and alkaline induced; farnesol, alpha factor induced; Rfg1p-, Rim101p-regulated	GO:0009405 pathogenesis | GO:0031505 fungal-type cell wall organization |		GO:0009986 cell surface | GO:0009277 fungal-type cell wall | GO:0030446 hyphal cell wall |
orf19.1329	1.14948	1.3027	0.987626	1.54039		Predicted ORF from Assembly 19; merged with orf19.6704 in Assembly 20
orf19.133	1.66419	1.60625	1.3707	1.22257		Predicted ORF in Assemblies 19, 20 and 21; induced by nitric oxide in yhb1 mutant
orf19.1330	0.555527	0.719387	0.838118	1.10886		Predicted ORF in Assemblies 19, 20 and 21
orf19.1331	0.410196	0.441959	0.472007	0.491204	HSM3	Protein not essential for viability; similar to S. cerevisiae Hsm3p, which may be involved in DNA mismatch repair	GO:0006298 mismatch repair |
orf19.1332	0.712186	0.615328	0.535823	0.588932	SNG4	Predicted ORF in Assemblies 19, 20 and 21; transcriptionally activated by Mnl1p under weak acid stress; shows Mob2p-dependent hyphal regulation
orf19.1333	1.05531	1.06107	0.788968	1.12874	SNG3	Predicted ORF in Assemblies 19, 20 and 21; mutation confers hypersensitivity to toxic ergosterol analog; shows colony morphology-related gene regulation by Ssn6p	GO:0042493 response to drug |		GO:0016020 membrane |
orf19.1334	0.855681	1.15706	0.872206	1.2253		Predicted ORF in Assemblies 19, 20 and 21; possibly spurious ORF (Annotation Working Group prediction); transcription is repressed in response to alpha pheromone in SpiderM medium
orf19.1335	0.870583	0.849899	0.588654	0.818226		Predicted ORF in Assemblies 19, 20 and 21	GO:0043630 ncRNA polyadenylation during polyadenylation-dependent ncRNA catabolic process | GO:0016075 rRNA catabolic process | GO:0031126 snoRNA 3'-end processing | GO:0000467 exonucleolytic trimming to generate mature 3'-end of 5.8S rRNA from tricistronic rRNA transcript (SSU-rRNA, 5.8S rRNA, LSU-rRNA) | GO:0034476 U5 snRNA 3'-end processing | GO:0034475 U4 snRNA 3'-end processing | GO:0016078 …	GO:0004004 ATP-dependent RNA helicase activity | GO:0034459 ATP-dependent 3'-5' RNA helicase activity | GO:0008143 poly(A) RNA binding |	GO:0031499 TRAMP complex |
orf19.1336	0.97417	1.03167	0.861091	1.101	PUP3	Predicted ORF in Assemblies 19, 20 and 21; macrophage/pseudohyphal-repressed	GO:0006511 ubiquitin-dependent protein catabolic process |	GO:0004175 endopeptidase activity |	GO:0019774 proteasome core complex, beta-subunit complex |
orf19.1336.2	1.28101	1.3713	1.50706	0.976358		ORF Predicted by Annotation Working Group			GO:0005634 nucleus | GO:0005737 cytoplasm |
orf19.1338	1.25864	1.24872	1.51142	1.28952		Predicted ORF in Assemblies 19, 20 and 21
orf19.1339	1.39183	1.22946	1.27074	1.463	CPY1	Carboxypeptidase Y; transcriptionally regulated at yeast-hyphal transition or macrophage response; upregulated in the presence of human neutrophils; regulated by Gcn2p and Gcn4p; putative N-glycosylation	GO:0007039 vacuolar protein catabolic process | GO:0046938 phytochelatin biosynthetic process |	GO:0004180 carboxypeptidase activity | GO:0004185 serine-type carboxypeptidase activity |	GO:0000324 fungal-type vacuole | GO:0005783 endoplasmic reticulum |
orf19.134	1.3239	1.23114	1.33565	1.08832		Predicted ORF in Assemblies 19, 20 and 21; ciclopirox olamine induced
orf19.1340	1.63632	1.38445	1.76627	1.14082		Predicted ORF in Assemblies 19, 20 and 21; protein level decreased in stationary phase cultures	GO:0042180 cellular ketone metabolic process | GO:0006725 cellular aromatic compound metabolic process | GO:0043603 cellular amide metabolic process | GO:0006979 response to oxidative stress |	GO:0051269 alpha-keto ester reductase activity | GO:0004032 aldehyde reductase activity | GO:0051268 alpha-keto amide reductase activity |	GO:0001950 plasma membrane enriched fraction | GO:0005634 nucleus | GO:0005737 cytoplasm |
orf19.1341	1.10894	0.957699	1.03627	0.950498	PRR2	Predicted ORF in Assemblies 19, 20 and 21; mutation confers resistance to 5-fluorocytosine (5-FC)	GO:0000165 MAPKKK cascade | GO:0042493 response to drug |	GO:0004702 receptor signaling protein serine/threonine kinase activity |
orf19.1342	1.00982	0.991612	1.13628	0.857048	SHM1	Mitochondrial serine hydroxymethyltransferase; complements the glycine auxotrophy of an S. cerevisiae shm1 null shm2 null gly1-1 triple mutant; protein detected by mass spec in exponential and stationary phase cultures	GO:0006730 one-carbon metabolic process | GO:0006544 glycine metabolic process | GO:0009070 serine family amino acid biosynthetic process |	GO:0004372 glycine hydroxymethyltransferase activity |	GO:0005739 mitochondrion |
orf19.1343	0.922752	0.877448	0.852524	0.989913		Predicted ORF in Assemblies 19, 20 and 21; induced by nitric oxide
orf19.1344	1.06174	0.956135	1.0029	0.975403		Predicted ORF in Assemblies 19, 20 and 21; fluconazole-induced; possibly spurious ORF (Annotation Working Group prediction)
orf19.1345	1.33408	1.27489	1.05807	2.04361	LIP8	Secreted lipase, member of a differentially expressed lipase gene family with possible roles in nutrition and/or in creating an acidic microenvironment; LIP5 and LIP8 are expressed at all stages of both mucosal and systemic infection	GO:0016042 lipid catabolic process | GO:0009405 pathogenesis |	GO:0016298 lipase activity |	GO:0005576 extracellular region |
orf19.1346	1.26618	1.20786	1.44998	0.912857		Cell wall protein; expression is repressed by Rim101p; merged with orf19.5124 in Assembly 20
orf19.1347	1.14794	1.08058	1.00688	1.15455		Predicted ORF from Assembly 19; gene fragment (probable assembly 19 error); 3' end of OPT5 (oligopeptide transporter); merged with orf19.5121 in Assembly 20
orf19.1348	1.06426	0.86962	0.883341	1.32562		Predicted ORF in Assemblies 19, 20 and 21
orf19.1349	0.852366	0.7518	0.991027	0.825263		Predicted ORF in Assemblies 19, 20 and 21; possibly spurious ORF (Annotation Working Group prediction)
orf19.135	0.881528	0.939646	0.871318	1.21265		Predicted ORF in Assemblies 19, 20 and 21	GO:0007121 bipolar cellular bud site selection | GO:0006906 vesicle fusion | GO:0048278 vesicle docking | GO:0006893 Golgi to plasma membrane transport | GO:0006887 exocytosis | GO:0000245 spliceosome assembly |	GO:0005515 protein binding |	GO:0030478 actin cap | GO:0043332 mating projection tip | GO:0005934 cellular bud tip | GO:0000145 exocyst | GO:0005935 cellular bud neck | GO:0000131 incipient cellular bud site |
orf19.1350	0.452418	0.468768	0.851047	1.09947		Predicted ORF in Assemblies 19, 20 and 21
orf19.1351	1.2484	1.25766	1.07971	1.56603		Predicted ORF in Assemblies 19, 20 and 21
orf19.1352	0.948715	1.0937	1.46967	1.45002		Predicted ORF in Assemblies 19, 20 and 21	GO:0045039 protein import into mitochondrial inner membrane |	GO:0008565 protein transporter activity |	GO:0005744 mitochondrial inner membrane presequence translocase complex | GO:0042721 mitochondrial inner membrane protein insertion complex | GO:0005886 plasma membrane |
orf19.1353	0.526606	0.662039	0.917224	1.20386		Predicted ORF in Assemblies 19, 20 and 21; transcription downregulated upon yeast-hyphal switch; Ras1p-regulated
orf19.1354	0.391118	0.121033	0.0369972	0.267566	UCF1	Transcriptionally regulated by iron or by yeast-hyphal switch; expression greater in high iron, decreased upon yeast-hyphal switch; downregulation correlates with clinical development of fluconazole resistance; Ras1p-regulated			GO:0005634 nucleus | GO:0005737 cytoplasm |
orf19.1355	1.03601	1.09177	1.03545	1.2998		Predicted ORF in Assemblies 19, 20 and 21; protein detected by mass spec in stationary phase cultures	GO:0008033 tRNA processing | GO:0006409 tRNA export from nucleus |		GO:0005634 nucleus | GO:0005737 cytoplasm |
orf19.1356	1.84789	1.70203	1.55187	1.69749		Predicted ORF in Assemblies 19, 20 and 21	GO:0002098 tRNA wobble uridine modification |	GO:0004792 thiosulfate sulfurtransferase activity |	GO:0005739 mitochondrion |
orf19.1357	0.589254	0.572738	0.561839	0.582033	FCY21	High affinity, high capacity, hypoxanthine-adenine-guanine-cytosine/ H+ symporter; purine-cytosine permease of pyrimidine salvage; similar to S. cerevisiae Fcy2p; mutation confers resistance to 5-fluorocytosine (5-FC)	GO:0008655 pyrimidine salvage | GO:0015893 drug transport | GO:0015856 cytosine transport | GO:0006863 purine transport | GO:0042493 response to drug | GO:0015861 cytidine transport | GO:0055085 transmembrane transport |	GO:0015205 nucleobase transmembrane transporter activity | GO:0015238 drug transporter activity | GO:0015212 cytidine transmembrane transporter activity |	GO:0005886 plasma membrane |
orf19.1358	1.4082	1.29437	0.992811	1.48508	GCN4	Transcriptional activator of general amino acid control response; required for Efg1p-dependent pseudohyphal filament induction by amino acid starvation but not by serum; upregulated in the presence of human whole blood or PMN cells	GO:0045944 positive regulation of transcription from RNA polymerase II promoter | GO:0030447 filamentous growth | GO:0044011 single-species biofilm formation on inanimate substrate | GO:0042594 response to starvation | GO:0030448 hyphal growth | GO:0006357 regulation of transcription from RNA polymerase II promoter | GO:0008652 cellular amino acid biosynthetic process | GO:0006355 regulation of t…	GO:0016563 transcription activator activity | GO:0003700 transcription factor activity | GO:0043565 sequence-specific DNA binding |	GO:0005634 nucleus |
orf19.1359	1.17983	1.00626	0.992528	0.915861		Predicted ORF in Assemblies 19, 20 and 21
orf19.136	2.26428	1.42256	1.78661	0.981277		Predicted membrane transporter, member of the drug:proton antiporter (12 spanner) (DHA1) family, major facilitator superfamily (MFS)	GO:0006855 multidrug transport | GO:0015893 drug transport |	GO:0015559 multidrug efflux pump activity | GO:0015238 drug transporter activity |	GO:0005886 plasma membrane | GO:0016020 membrane |
orf19.1360	1.20858	1.19025	0.974433	1.12228		Predicted ORF in Assemblies 19, 20 and 21
orf19.1360.1	1.35497	1.28819	1.01827	0.957866		ORF Predicted by Annotation Working Group
orf19.1361	1.2093	1.27529	1.35113	0.784765		Predicted ORF in Assemblies 19, 20 and 21	GO:0006626 protein targeting to mitochondrion |	GO:0008565 protein transporter activity |	GO:0005744 mitochondrial inner membrane presequence translocase complex | GO:0005739 mitochondrion | GO:0005886 plasma membrane |
orf19.1362	1.45542	1.37343	1.42904	1.31761	SMM1	Predicted ORF in Assemblies 19, 20 and 21; transcription is upregulated in both intermediate and mature biofilms	GO:0006400 tRNA modification |	GO:0017150 tRNA dihydrouridine synthase activity |	GO:0005634 nucleus | GO:0005737 cytoplasm |
orf19.1363	0.937771	1.04224	1.00559	0.964382		Predicted ORF in Assemblies 19, 20 and 21; Plc1p-regulated; transcriptionally activated by Mnl1p under weak acid stress	GO:0030437 ascospore formation | GO:0045944 positive regulation of transcription from RNA polymerase II promoter |
orf19.1364	1.01825	0.934992	0.715535	1.00838		Predicted ORF in Assemblies 19, 20 and 21; constitutive expression independent of MTL or white-opaque status
orf19.1365	0.756807	1.00729	0.836695	1.20373		Predicted ORF in Assemblies 19, 20 and 21; mutation confers hypersensitivity to toxic ergosterol analog; constitutive expression independent of MTL or white-opaque status	GO:0042493 response to drug |
orf19.1366	1.09054	1.36134	1.05538	1.0543		Predicted ORF in Assemblies 19, 20 and 21
orf19.1367	0.930511	0.885498	0.927168	0.925146	MTW1	Kinetochore component; amount of Nuf2p and Mtw1p protein detected at each centromere is consistent with a single kinetochore microtubule attachment site	GO:0007059 chromosome segregation |		GO:0000776 kinetochore | GO:0000922 spindle pole | GO:0000818 nuclear MIS12/MIND type complex |
orf19.1367.1	1.36937	1.54813	1.27999	1.15701		ORF added to Assembly 21 based on comparative genome analysis
orf19.1368	0.758398	0.774046	0.908395	0.979813		Predicted ORF in Assemblies 19, 20 and 21
orf19.1369	0.662557	0.650413	0.795365	0.987391		Predicted ORF in Assemblies 19, 20 and 21
orf19.137	0.842271	0.858713	0.929966	0.950476		Predicted ORF in Assemblies 19, 20 and 21; transcription is induced in response to alpha pheromone in SpiderM medium			GO:0005811 lipid particle |
orf19.1370	1.06253	0.881725	1.20373	1.09417		Predicted ORF in Assemblies 19, 20 and 21; expression is regulated upon white-opaque switching; transcription is repressed in response to alpha pheromone in SpiderM medium
orf19.1371	0.941512	1.1735	1.23609	1.2627		Predicted ORF in Assemblies 19, 20 and 21
orf19.1372	0.988032	0.914364	0.719373	0.939412		Gene transcription regulated by Mig1p and Tup1p			GO:0005783 endoplasmic reticulum |
orf19.1373	1.1829	1.0771	1.11661	0.809497	INP51	Putative phosphatidylinositol-4,5-bisphosphate phosphatase; involved in maintenance of phosphoinositide levels; affects hyphal growth, virulence, cell integrity; interacts with Irs4p	GO:0006661 phosphatidylinositol biosynthetic process | GO:0009405 pathogenesis | GO:0030448 hyphal growth | GO:0031505 fungal-type cell wall organization | GO:0046856 phosphoinositide dephosphorylation |	GO:0004445 inositol-polyphosphate 5-phosphatase activity | GO:0004439 phosphatidylinositol-4,5-bisphosphate 5-phosphatase activity |	GO:0005737 cytoplasm | GO:0005624 membrane fraction |
orf19.1374	1.55652	1.62476	1.30186	1.2584		Predicted ORF in Assemblies 19, 20 and 21; possibly spurious ORF (Annotation Working Group prediction)
orf19.1375	1.29863	0.973264	1.3217	1.29308	LEU42	Putative alpha-isopropylmalate synthase; fungal-specific (no human/murine homolog); upregulated in the presence of human blood or polymorphonuclear cells; regulated by Gcn2p and Gcn4p; detected by mass spec in stationary phase cultures	GO:0009098 leucine biosynthetic process |	GO:0003852 2-isopropylmalate synthase activity |	GO:0005739 mitochondrion |
orf19.1376	1.23826	1.2114	1.45303	1.07353		Predicted ORF in Assemblies 19, 20 and 21	GO:0006906 vesicle fusion | GO:0006893 Golgi to plasma membrane transport |	GO:0005484 SNAP receptor activity |	GO:0005887 integral to plasma membrane | GO:0001950 plasma membrane enriched fraction | GO:0005783 endoplasmic reticulum |
orf19.1377	0.873162	0.987696	1.37932	0.798126	IPK2	Predicted ORF in Assemblies 19, 20 and 21; moderately induced at 42 deg	GO:0006525 arginine metabolic process | GO:0045944 positive regulation of transcription from RNA polymerase II promoter | GO:0010526 negative regulation of transposition, RNA-mediated | GO:0000821 regulation of arginine metabolic process | GO:0042493 response to drug | GO:0000122 negative regulation of transcription from RNA polymerase II promoter | GO:0050821 protein stabilization | GO:0032958 i…	GO:0000825 inositol tetrakisphosphate 6-kinase activity | GO:0000824 inositol tetrakisphosphate 3-kinase activity | GO:0035004 phosphoinositide 3-kinase activity | GO:0000823 inositol trisphosphate 6-kinase activity | GO:0008440 inositol trisphosphate 3-kinase activity | GO:0030674 protein binding, bridging | GO:0000827 inositol 1,3,4,5,6-pentakisphosphate kinase activity |	GO:0005634 nucleus |
orf19.1378	0.782358	0.888773	0.984587	0.900623	SUP35	Translation factor eRF3; shows prion-like aggregation in some, not all, studies; partially complements S. cerevisiae sup35 mutant translation defect; species barrier with S. cerevisiae Sup35p prion; gene not regulated by yeast-hyphal switch	GO:0006415 translational termination | GO:0000288 nuclear-transcribed mRNA catabolic process, deadenylation-dependent decay |	GO:0003747 translation release factor activity | GO:0005525 GTP binding |	GO:0022626 cytosolic ribosome | GO:0018444 translation release factor complex |
orf19.138	1.39851	1.34764	1.01443	1.07465	FIG1	Probable ortholog of S. cerevisiae Fig1p, which is an integral membrane protein required for mating; role in thigmotropism; transcription is opaque-specific, a-specific, and activated by Cph1p or alpha pheromone	GO:0000755 cytogamy | GO:0000753 cellular morphogenesis during conjugation with cellular fusion |		GO:0043332 mating projection tip | GO:0009277 fungal-type cell wall |
orf19.1381	0.34823	0.516482	0.695079	0.915847		Predicted ORF in Assemblies 19, 20 and 21	GO:0006897 endocytosis | GO:0007015 actin filament organization |		GO:0005938 cell cortex |
orf19.1382	1.27592	1.49552	1.12175	1.45552	YEA4	Protein similar to S. cerevisiae Yea4p; transcription is induced in response to alpha pheromone in SpiderM medium	GO:0015788 UDP-N-acetylglucosamine transport | GO:0006038 cell wall chitin biosynthetic process | GO:0015786 UDP-glucose transport | GO:0055085 transmembrane transport |	GO:0005462 UDP-N-acetylglucosamine transmembrane transporter activity |	GO:0005783 endoplasmic reticulum |
orf19.1383	1.07745	1.21219	0.968843	0.916218		Predicted ORF in Assemblies 19, 20 and 21; transcription is induced in response to alpha pheromone in SpiderM medium
orf19.1384	0.99601	0.901507	0.808029	0.895456		Predicted ORF from Assembly 19; merged with orf19.1383 in Assembly 20
orf19.1386	0.989445	1.00985	1.08063	0.709613		Predicted ORF in Assemblies 19, 20 and 21	GO:0006888 ER to Golgi vesicle-mediated transport | GO:0006890 retrograde vesicle-mediated transport, Golgi to ER |	GO:0005484 SNAP receptor activity |	GO:0030134 ER to Golgi transport vesicle | GO:0005789 endoplasmic reticulum membrane |
orf19.1387	0.497258	0.646241	0.648656	0.690358		Predicted ORF in Assemblies 19, 20 and 21	GO:0016226 iron-sulfur cluster assembly | GO:0002098 tRNA wobble uridine modification |	GO:0051539 4 iron, 4 sulfur cluster binding |	GO:0005737 cytoplasm |
orf19.1388	1.04594	1.22194	0.812825	1.01024		Predicted ORF in Assemblies 19, 20 and 21; induced upon biofilm formation	GO:0042273 ribosomal large subunit biogenesis |		GO:0030687 preribosome, large subunit precursor | GO:0005730 nucleolus |
orf19.1389	1.18184	1.31364	1.69787	1.49456		Predicted ORF in Assemblies 19, 20 and 21	GO:0016071 mRNA metabolic process |	GO:0008143 poly(A) RNA binding |	GO:0005737 cytoplasm |
orf19.139	0.910326	0.993792	1.02199	0.89351	TRA1	Subunit of the NuA4 histone acetyltransferase complex	GO:0016573 histone acetylation | GO:0006281 DNA repair | GO:0006357 regulation of transcription from RNA polymerase II promoter |	GO:0004402 histone acetyltransferase activity | GO:0043166 H4/H2 histone acetyltransferase activity |	GO:0035267 NuA4 histone acetyltransferase complex | GO:0046695 SLIK (SAGA-like) complex | GO:0000124 SAGA complex | GO:0070209 ASTRA complex |
orf19.1390	1.36737	1.12967	0.9806	1.56962	PMI1	Phosphomannose isomerase; cell wall biosynthesis enzyme; drug target; functional homolog of S. cerevisiae and E. coli phosphomannose isomerase; Gcn4p-regulated; repressed by 3-AT; induced on adherence to polystyrene, phagocytosis	GO:0031505 fungal-type cell wall organization | GO:0009272 fungal-type cell wall biogenesis | GO:0006486 protein amino acid glycosylation | GO:0000032 cell wall mannoprotein biosynthetic process | GO:0009298 GDP-mannose biosynthetic process |	GO:0004476 mannose-6-phosphate isomerase activity |	GO:0005634 nucleus | GO:0005737 cytoplasm |
orf19.1391	1.40458	1.21039	0.964547	1.22368		Predicted ORF in Assemblies 19, 20 and 21
orf19.1392	1.0892	0.978238	1.52785	0.826482		Predicted ORF in Assemblies 19, 20 and 21	GO:0006621 protein retention in ER lumen | GO:0030433 ER-associated protein catabolic process |	GO:0003756 protein disulfide isomerase activity | GO:0051082 unfolded protein binding | GO:0051087 chaperone binding |	GO:0005789 endoplasmic reticulum membrane |
orf19.1393	1.30603	1.12842	0.92369	0.919486		Predicted ORF in Assemblies 19, 20 and 21	GO:0043132 NAD transport | GO:0006850 mitochondrial pyruvate transport |	GO:0005477 pyruvate secondary active transmembrane transporter activity | GO:0051724 NAD transporter activity |	GO:0005743 mitochondrial inner membrane | GO:0005739 mitochondrion |
orf19.1394	1.21618	1.13996	1.00943	1.42046		Protein not essential for viability; protein level decreased in stationary phase cultures			GO:0005634 nucleus | GO:0005737 cytoplasm |
orf19.1395	0.772841	0.446153	0.892861	0.807756		Predicted ORF in Assemblies 19, 20 and 21	GO:0006817 phosphate transport | GO:0055085 transmembrane transport |	GO:0005315 inorganic phosphate transmembrane transporter activity |	GO:0000324 fungal-type vacuole | GO:0005739 mitochondrion |
orf19.1396	1.44939	1.3492	1.39971	0.763903		Predicted ORF in Assemblies 19, 20 and 21	GO:0006888 ER to Golgi vesicle-mediated transport | GO:0006891 intra-Golgi vesicle-mediated transport |	GO:0008060 ARF GTPase activator activity |	GO:0030136 clathrin-coated vesicle |
orf19.1397	1.11259	1.22797	1.28725	0.879654		Predicted ORF in Assemblies 19, 20 and 21	GO:0016126 sterol biosynthetic process |	GO:0009055 electron carrier activity |	GO:0005792 microsome |
orf19.14	0.606626	0.938755	0.982968	1.72038		Predicted ORF from Assembly 19; removed from Assembly 20
orf19.140	0.991916	0.967863	1.00223	1.05906		Predicted ORF from Assembly 19; possibly spurious ORF (Annotation Working Group prediction); removed from Assembly 20
orf19.1400	0.879202	0.896931	0.668022	0.947114		Predicted ORF in Assemblies 19, 20 and 21
orf19.1401	0.584946	0.655362	0.574928	0.794688	EAP1	Cell wall adhesin required for cell-cell adhesion and biofilm formation; GPI anchored; Efg1p-regulated; suppresses polystyrene or cell adhesion, filamentation, invasive growth defects of S. cerevisiae flo8 or flo11 mutant	GO:0007155 cell adhesion | GO:0044406 adhesion to host | GO:0042710 biofilm formation | GO:0016337 cell-cell adhesion |		GO:0009986 cell surface | GO:0046658 anchored to plasma membrane | GO:0009277 fungal-type cell wall |
orf19.1402	0.921265	0.951635	0.785531	1.05814	CCT2	Predicted ORF in Assemblies 19, 20 and 21; protein detected by mass spec in exponential and stationary phase cultures	GO:0006457 protein folding | GO:0007010 cytoskeleton organization | GO:0006461 protein complex assembly |	GO:0051082 unfolded protein binding |	GO:0005856 cytoskeleton | GO:0005832 chaperonin-containing T-complex |
orf19.1403	0.927565	0.853084	0.955413	0.880803		Predicted ORF in Assemblies 19, 20 and 21	GO:0006839 mitochondrial transport | GO:0015867 ATP transport | GO:0015866 ADP transport |	GO:0005471 ATP | GO:0005509 calcium ion binding |	GO:0005743 mitochondrial inner membrane | GO:0005739 mitochondrion |
orf19.1404	0.729877	0.708956	0.681577	0.71773		Predicted ORF in Assemblies 19, 20 and 21	GO:0006400 tRNA modification |	GO:0017150 tRNA dihydrouridine synthase activity |	GO:0005634 nucleus |
orf19.1405	1.14745	1.17079	0.934269	1.08153	PHO13	Transcription is regulated upon yeast-hyphal switch	GO:0016576 histone dephosphorylation |	GO:0004035 alkaline phosphatase activity | GO:0003869 4-nitrophenylphosphatase activity |
orf19.1406	0.802884	1.12389	1.0086	1.07161		Predicted ORF in Assemblies 19, 20 and 21
orf19.1407	0.565695	0.908485	1.09293	1.76572		Predicted ORF from Assembly 19; merged with orf19.6117 in Assembly 20
orf19.1408	1.83408	2.34015	2.9833	10.9539		Predicted ORF from Assembly 19; merged with orf19.6116 in Assembly 20
orf19.1409	0.922854	0.772468	0.675864	0.952599	VAC7	Protein not essential for viability; similar to S. cerevisiae Fab1p, which is an enzyme regulator involved in phospholipid metabolism	GO:0006644 phospholipid metabolic process | GO:0000011 vacuole inheritance |	GO:0008047 enzyme activator activity |	GO:0000329 fungal-type vacuole membrane | GO:0016021 integral to membrane |
orf19.1409.1	0.952606	0.873437	0.553945	0.528006		Predicted ORF in Assembly 20 and 21; gene has intron	GO:0006412 translation |	GO:0003735 structural constituent of ribosome |	GO:0022625 cytosolic large ribosomal subunit |
orf19.1409.2	0.95365	0.517955	0.684408	0.67885		ORF added to Assembly 21 based on comparative genome analysis
orf19.1409.3	1.16719	1.21042	1.1532	1.26283		ORF added to Assembly 21 based on comparative genome analysis
orf19.141	1.27754	1.35128	1.1589	1.4328		Predicted ORF from Assembly 19; removed from Assembly 20
orf19.1411	0.939553	1.14366	0.964983	1.09359		Predicted ORF in Assemblies 19, 20 and 21
orf19.1412	0.861227	0.815914	0.78219	0.951962		Predicted ORF in Assemblies 19, 20 and 21; possibly spurious ORF (Annotation Working Group prediction)
orf19.1413	1.12154	1.17848	1.31526	1.25186	YFH1	Frataxin; homolog of S. cerevisiae Yfh1p, mammalian frataxin; may be required for iron storage or delivery; role in oxidative stress resistance; transcription regulated by Nrg1p, repressed if iron absent, induced by macrophage interaction	GO:0006979 response to oxidative stress | GO:0006879 cellular iron ion homeostasis | GO:0006749 glutathione metabolic process | GO:0016226 iron-sulfur cluster assembly |	GO:0034986 iron chaperone activity | GO:0004322 ferroxidase activity | GO:0008198 ferrous iron binding |	GO:0005759 mitochondrial matrix |
orf19.1414	1.46931	1.26378	1.55691	1.26843		Putative protein of unknown function, transcription is upregulated in an RHE model of oral candidiasis; predicted ORF in Assemblies 19, 20 and 21; possibly spurious ORF (Annotation Working Group prediction)			GO:0005737 cytoplasm |
orf19.1415	1.00062	1.32871	0.72477	0.792536	FRE10	Major cell-surface ferric reductase under low-iron conditions; 7 transmembrane regions and a secretion signal predicted; repressed by Tup1p, Rim101p, Ssn6p, Hog1p, caspofungin; ciclopirox olamine induced; not required for filamentous growth	GO:0006826 iron ion transport | GO:0015892 siderophore-iron transport |	GO:0000293 ferric-chelate reductase activity | GO:0016722 oxidoreductase activity, oxidizing metal ions | GO:0016491 oxidoreductase activity |	GO:0016021 integral to membrane | GO:0009986 cell surface | GO:0005886 plasma membrane |
orf19.1416	1.6093	1.83145	2.07818	0.885909	COX11	Protein repressed during the mating process; transcription is regulated by Nrg1p; transcription is upregulated in both intermediate and mature biofilms	GO:0006461 protein complex assembly | GO:0009060 aerobic respiration |	GO:0005507 copper ion binding |	GO:0005761 mitochondrial ribosome | GO:0005743 mitochondrial inner membrane | GO:0005886 plasma membrane |
orf19.1417	1.10987	0.953159	0.90215	0.851402		Predicted ORF in Assemblies 19, 20 and 21; possibly spurious ORF (Annotation Working Group prediction)
orf19.1418	0.979979	1.06236	1.08554	1.02453	SEC15	Predicted exocyst subunit; ortholog of S. cerevisiae SEC15	GO:0007121 bipolar cellular bud site selection | GO:0006906 vesicle fusion | GO:0048278 vesicle docking | GO:0006893 Golgi to plasma membrane transport | GO:0006887 exocytosis |	GO:0005515 protein binding |	GO:0030478 actin cap | GO:0005934 cellular bud tip | GO:0000131 incipient cellular bud site | GO:0043332 mating projection tip | GO:0000145 exocyst |
orf19.1419						Predicted ORF from Assembly 19; merged with orf19.1418 in Assembly 20
orf19.1420	0.689707	0.695523	1.00463	0.763132		Predicted ORF in Assemblies 19, 20 and 21
orf19.1421	0.910217	0.912827	0.840332	0.913464		Predicted ORF in Assemblies 19, 20 and 21	GO:0000256 allantoin catabolic process |	GO:0004848 ureidoglycolate hydrolase activity |	GO:0016020 membrane |
orf19.1422	0.882506	1.14273	1.19707	0.816734	FZO1	Putative mitochondrial biogenesis protein; fungal-specific (no human or murine homolog)	GO:0008053 mitochondrial fusion |	GO:0003924 GTPase activity |	GO:0005743 mitochondrial inner membrane | GO:0005741 mitochondrial outer membrane |
orf19.1424	1.41196	1.19403	1.05637	1.00916		Predicted membrane transporter, member of the oxalate:formate antiporter (OFA) family, major facilitator superfamily (MFS)	GO:0019532 oxalate transport |	GO:0019531 oxalate transmembrane transporter activity |	GO:0005739 mitochondrion | GO:0016020 membrane |
orf19.1426	0.862841	0.848878	0.8476	0.856946		Predicted ORF in Assemblies 19, 20 and 21			GO:0005934 cellular bud tip | GO:0005938 cell cortex | GO:0016021 integral to membrane | GO:0005935 cellular bud neck | GO:0000131 incipient cellular bud site |
orf19.1427	1.02088	1.49013	1.14527	1.07035		Putative transporter; fungal-specific (no human or murine homolog)	GO:0006820 anion transport |	GO:0015296 anion |	GO:0005783 endoplasmic reticulum | GO:0016020 membrane |
orf19.1428	1.04201	0.995982	0.958544	1.18488		Predicted ORF in Assemblies 19, 20 and 21
orf19.1429	0.140371	0.306634	0.445925	0.574818	SOH1	Predicted ORF in Assemblies 19, 20 and 21; cell-cycle regulated periodic mRNA expression	GO:0045144 meiotic sister chromatid segregation | GO:0006281 DNA repair | GO:0010526 negative regulation of transposition, RNA-mediated | GO:0006311 meiotic gene conversion | GO:0006366 transcription from RNA polymerase II promoter |		GO:0016592 mediator complex |
orf19.1430	1.10852	1.16717	1.13778	1.00224		Predicted ORF in Assemblies 19, 20 and 21
orf19.1431	1.08211	1.06917	0.882742	1.0786		Predicted ORF from Assembly 19; removed from Assembly 20
orf19.1432						Predicted ORF from Assembly 19; removed from Assembly 20
orf19.1433	1.32571	1.09909	1.14903	3.33292		Predicted ORF in Assemblies 19, 20 and 21; shows colony morphology-related gene regulation by Ssn6p
orf19.1433.1	1.36996	1.17333	1.02476	0.856306		ORF added to Assembly 21 based on comparative genome analysis; overlaps orf19.1433.2, which is annotated as a blocked reading frame
orf19.1433.2						Region annotated in Assembly 21 as a blocked reading frame, based on comparative genome analysis; overlaps orf19.1433.1, which is an open reading frame
orf19.1434	1.02864	1.00324	0.983502	1.29437		Predicted ORF in Assemblies 19, 20 and 21	GO:0006289 nucleotide-excision repair | GO:0006298 mismatch repair | GO:0006272 leading strand elongation | GO:0006273 lagging strand elongation | GO:0001934 positive regulation of protein amino acid phosphorylation | GO:0000725 recombinational repair | GO:0000076 DNA replication checkpoint | GO:0007095 mitotic cell cycle G2/M transition DNA damage checkpoint |	GO:0019209 kinase activator activity | GO:0005515 protein binding |	GO:0008622 epsilon DNA polymerase complex | GO:0031261 DNA replication preinitiation complex |
orf19.1435	0.988456	0.992386	1.13028	1.22839	TEF1	Translation elongation factor 1-alpha, detected at surface of yeast-form and hyphal cells; binds human plasminogen; macrophage/pseudohyphal-induced; upregulated in an RHE model of oral candidiasis and in clinical oral candidiasis isolates	GO:0051701 interaction with host | GO:0006414 translational elongation | GO:0006409 tRNA export from nucleus |	GO:0005515 protein binding | GO:0003746 translation elongation factor activity | GO:0019003 GDP binding | GO:0005525 GTP binding |	GO:0009986 cell surface | GO:0009277 fungal-type cell wall | GO:0030446 hyphal cell wall | GO:0030445 yeast-form cell wall | GO:0005840 ribosome | GO:0005739 mitochondrion |
orf19.1437	0.333628	0.441564	0.369234	0.437721		Transcription is negatively regulated by Sfu1p; removed from Assembly 20
orf19.1438	0.552205	1.0524	0.76668	0.877335		Predicted ORF in Assemblies 19, 20 and 21
orf19.1439	0.882819	0.928596	1.1651	0.646917	IPK1	Predicted ORF in Assemblies 19, 20 and 21	GO:0070481 nuclear-transcribed mRNA catabolic process, non-stop decay | GO:0010526 negative regulation of transposition, RNA-mediated | GO:0032958 inositol phosphate biosynthetic process |	GO:0035299 inositol pentakisphosphate 2-kinase activity |	GO:0005634 nucleus |
orf19.144	1.09382	0.912688	0.906939	0.784504	SNU114	Protein likely to be essential for growth, based on an insertional mutagenesis strategy; similar to S. cerevisiae Snu114p, which is an RNA helicase involved in pre-mRNA splicing	GO:0000349 generation of catalytic spliceosome for first transesterification step | GO:0000244 assembly of spliceosomal tri-snRNP | GO:0000388 spliceosome conformational change to release U4 (or U4atac) and U1 (or U11) |	GO:0031202 RNA splicing factor activity, transesterification mechanism | GO:0004004 ATP-dependent RNA helicase activity | GO:0030623 U5 snRNA binding | GO:0003924 GTPase activity |	GO:0005688 U6 snRNP | GO:0005687 U4 snRNP | GO:0005682 U5 snRNP | GO:0046540 U4/U6 x U5 tri-snRNP complex |
orf19.1440	1.033	1.33942	1.22284	1.58954		Predicted ORF in Assemblies 19, 20 and 21; possibly spurious ORF (Annotation Working Group prediction)
orf19.1440.1	0.908072	0.897967	0.70525	1.02527		ORF added to Assembly 21 based on comparative genome analysis
orf19.1440.2	0.896848	0.808983	0.809044	0.854602		ORF added to Assembly 21 based on comparative genome analysis
orf19.1441	1.18546	1.1188	0.975778	1.11982		Predicted ORF in Assemblies 19, 20 and 21
orf19.1442	0.91266	0.551218	0.427405	0.832993	PLB4.5	Putative phospholipase B; Hog1p-induced; regulated by Ssn6p; putative GPI-anchor; repressed during cell wall regeneration; clade-associated gene expression	GO:0030384 phosphoinositide metabolic process |	GO:0004622 lysophospholipase activity |	GO:0005576 extracellular region | GO:0005886 plasma membrane |
orf19.1443					PLB4	Putative phospholipase B; putative GPI-anchor; Hog1p-induced; regulated by Ssn6p; repressed during cell wall regeneration; merged with orf19.1442 in Assembly 20
orf19.1444	1.1886	1.09819	0.855028	1.12278		Predicted ORF in Assemblies 19, 20 and 21	GO:0006897 endocytosis | GO:0007015 actin filament organization | GO:0000147 actin cortical patch assembly |	GO:0008093 cytoskeletal adaptor activity |	GO:0030479 actin cortical patch | GO:0043332 mating projection tip |
orf19.1445	1.40749	1.46155	1.16391	2.22201	ESC4	Protein similar to S. cerevisiae Esc4p, which represses transposition; transposon mutation affects filamentous growth	GO:0030447 filamentous growth | GO:0000335 negative regulation of transposition, DNA-mediated |
orf19.1446	0.936584	0.808717	0.672508	0.902611	CLB2	B-type mitotic cyclin (cyclin-dependent protein kinase regulatory subunit); essential; required for wild-type mitotic exit; role in cell polarization; interacts with catalytic subunit Cdk1p	GO:0000086 G2/M transition of mitotic cell cycle | GO:0030447 filamentous growth | GO:0007346 regulation of mitotic cell cycle | GO:0000079 regulation of cyclin-dependent protein kinase activity | GO:0042493 response to drug | GO:0010696 positive regulation of spindle pole body separation |	GO:0016538 cyclin-dependent protein kinase regulator activity |	GO:0005634 nucleus | GO:0005816 spindle pole body | GO:0005935 cellular bud neck |
orf19.1447	1.02266	0.82223	0.958696	0.855282		Predicted ORF in Assemblies 19, 20 and 21
orf19.1448	0.704977	0.772841	0.623648	0.750022	APT1	Predicted ORF in Assemblies 19, 20 and 21; flucytosine induced; repressed by nitric oxide; protein level decreased in stationary phase cultures	GO:0006167 AMP biosynthetic process | GO:0006168 adenine salvage |	GO:0003999 adenine phosphoribosyltransferase activity |	GO:0005634 nucleus | GO:0005737 cytoplasm |
orf19.1448.1	1.09824	1.10194	0.660752	0.988603		Predicted ORF in Assembly 20 and 21; gene has intron	GO:0051292 nuclear pore complex assembly | GO:0007017 microtubule-based process | GO:0030029 actin filament-based process |		GO:0005643 nuclear pore | GO:0005777 peroxisome |
orf19.1449	0.750568	0.830826	0.65416	1.01291		Increased transcription is observed in an azole-resistant strain that overexpresses MDR1; protein detected by mass spec in exponential and stationary phase cultures
orf19.145	1.47955	1.82888	1.3776	1.85628	RPB4	Protein similar to S. cerevisiae Rpb4p, which is a component of RNA polymerase II; transposon mutation affects filamentous growth	GO:0030447 filamentous growth | GO:0006366 transcription from RNA polymerase II promoter | GO:0000288 nuclear-transcribed mRNA catabolic process, deadenylation-dependent decay | GO:0034402 recruitment of 3'-end processing factors to RNA polymerase II holoenzyme complex | GO:0006406 mRNA export from nucleus |	GO:0003899 DNA-directed RNA polymerase activity |	GO:0005665 DNA-directed RNA polymerase II, core complex | GO:0005634 nucleus | GO:0000932 cytoplasmic mRNA processing body |
orf19.1450	1.01034	0.946848	0.905981	1.22124		Predicted ORF in Assemblies 19, 20 and 21; possibly spurious ORF (Annotation Working Group prediction)
orf19.1451	0.6932	0.648866	0.780376	0.701319	SRB9	Protein with similarity to S. cerevisiae Srb9p transcription mediator; transposon mutation affects filamentous growth; suppresses S. cerevisiae diploid filamentous (flo8, ste7, ste12, tec1) or haploid invasive (flo8) mutant growth defects	GO:0030447 filamentous growth | GO:0000122 negative regulation of transcription from RNA polymerase II promoter | GO:0070481 nuclear-transcribed mRNA catabolic process, non-stop decay |	GO:0016251 general RNA polymerase II transcription factor activity |	GO:0005667 transcription factor complex | GO:0016592 mediator complex |
orf19.1453	1.04266	1.09467	1.07335	1.31253	SPT5	Protein similar to S. cerevisiae Spt5p transcription elongation factor; transposon mutation affects filamentous growth	GO:0030447 filamentous growth | GO:0006355 regulation of transcription, DNA-dependent | GO:0010526 negative regulation of transposition, RNA-mediated | GO:0006368 RNA elongation from RNA polymerase II promoter | GO:0006360 transcription from RNA polymerase I promoter |	GO:0016944 RNA polymerase II transcription elongation factor activity | GO:0003701 RNA polymerase I transcription factor activity |	GO:0005739 mitochondrion | GO:0033553 rDNA heterochromatin | GO:0032044 DSIF complex |
orf19.1456	0.851111	0.85282	0.918571	1.07036		ORF Predicted by Annotation Working Group; possibly spurious ORF (Annotation Working Group prediction)
orf19.1457	0.945604	1.00346	1.08937	0.767468		Predicted ORF in Assemblies 19, 20 and 21	GO:0006367 transcription initiation from RNA polymerase II promoter | GO:0000717 nucleotide-excision repair, DNA duplex unwinding | GO:0007070 negative regulation of transcription from RNA polymerase II promoter, mitotic | GO:0006289 nucleotide-excision repair | GO:0000019 regulation of mitotic recombination |	GO:0016251 general RNA polymerase II transcription factor activity |	GO:0000443 SSL2-core TFIIH complex portion of holo TFIIH complex | GO:0000442 SSL2-core TFIIH complex portion of NEF3 complex | GO:0000439 core TFIIH complex |
orf19.1458	1.30651	1.23685	1.45956	1.0335		Predicted ORF in Assemblies 19, 20 and 21	GO:0006400 tRNA modification |	GO:0008251 tRNA-specific adenosine deaminase activity |	GO:0005634 nucleus | GO:0005737 cytoplasm |
orf19.1459	1.18809	1.07026	1.03838	1.06577	PPE1	Protein similar to S. cerevisiae Ppe1p; shows genetic interaction with some genes involved in diploid filamentous growth and haploid invasive growth in S. cerevisiae	GO:0006464 protein modification process |	GO:0004091 carboxylesterase activity |	GO:0005625 soluble fraction |
orf19.146						Predicted ORF from Assembly 19; merged with orf19.145 in Assembly 20
orf19.1460	0.744854	0.876222	0.995399	0.958829		Putative glutamine-dependent NAD synthetase, involved in NAD salvage pathway	GO:0019358 nicotinate nucleotide salvage | GO:0009435 NAD biosynthetic process |	GO:0003952 NAD+ synthase (glutamine-hydrolyzing) activity | GO:0016811 hydrolase activity, acting on carbon-nitrogen (but not peptide) bonds, in linear amides |	GO:0005634 nucleus | GO:0005737 cytoplasm |
orf19.1461	1.15837	1.10846	1.02738	1.06486		Predicted ORF in Assemblies 19, 20 and 21; possibly transcriptionally regulated upon hyphal formation
orf19.1462	0.939322	0.896962	0.902371	0.822527	SMP2	Transcription is regulated by Nrg1p	GO:0009060 aerobic respiration | GO:0008610 lipid biosynthetic process | GO:0006276 plasmid maintenance |	GO:0008195 phosphatidate phosphatase activity |	GO:0005737 cytoplasm | GO:0005624 membrane fraction |
orf19.1464	0.734383	0.854571	0.642454	1.27241	BMT5	Putative beta-mannosyltransferase, member of a 9-gene family that includes characterized genes BMT1, BMT2, BMT3, and BMT4 with roles in beta-1,2-mannosylation of cell wall phosphopeptidomannan; predicted ORF in Assemblies 19, 20 and 21
orf19.1465	0.969182	0.986522	0.947466	0.801436		Predicted ORF in Assemblies 19, 20 and 21
orf19.1466	1.15892	1.19203	1.15912	1.02635	REX2	Predicted ORF in Assemblies 19, 20 and 21; transcription is upregulated in both intermediate and mature biofilms	GO:0034476 U5 snRNA 3'-end processing | GO:0000467 exonucleolytic trimming to generate mature 3'-end of 5.8S rRNA from tricistronic rRNA transcript (SSU-rRNA, 5.8S rRNA, LSU-rRNA) | GO:0034475 U4 snRNA 3'-end processing | GO:0000002 mitochondrial genome maintenance |	GO:0000175 3'-5'-exoribonuclease activity |	GO:0005739 mitochondrion |
orf19.1467	0.98547	0.93741	1.1111	1.22819	COX13	Predicted ORF in Assemblies 19, 20 and 21; flucytosine induced; repressed by nitric oxide	GO:0009060 aerobic respiration |	GO:0004129 cytochrome-c oxidase activity | GO:0030234 enzyme regulator activity |	GO:0005751 mitochondrial respiratory chain complex IV | GO:0005886 plasma membrane |
orf19.1468	1.06723	1.12391	1.31894	0.845365		Predicted ORF in Assemblies 19, 20 and 21	GO:0007117 budding cell bud growth | GO:0007015 actin filament organization | GO:0006412 translation | GO:0007124 pseudohyphal growth | GO:0001100 negative regulation of exit from mitosis | GO:0007094 mitotic cell cycle spindle assembly checkpoint |		GO:0000159 protein phosphatase type 2A complex | GO:0005934 cellular bud tip | GO:0005634 nucleus | GO:0005935 cellular bud neck |
orf19.1469						Predicted ORF from Assembly 19; removed from Assembly 20
orf19.147	0.781648	0.872348	0.721387	0.968601	YAK1	Predicted serine-threonine protein kinase involved in hyphal growth regulation and biofilm formation; induced in core caspofungin response	GO:0044011 single-species biofilm formation on inanimate substrate | GO:0030447 filamentous growth | GO:0006468 protein amino acid phosphorylation |	GO:0004672 protein kinase activity |	GO:0005634 nucleus | GO:0005737 cytoplasm |
orf19.1470	0.988936	0.993152	0.539709	0.660096	RPS26A	Predicted ribosomal protein; regulated by Nrg1p, Tup1p; genes encoding cytoplasmic ribosomal subunits, translation factors, and tRNA synthetases are downregulated upon phagocytosis by murine macrophage; intron in 5'-UTR	GO:0006412 translation | GO:0006407 rRNA export from nucleus |	GO:0003735 structural constituent of ribosome |
orf19.1471	0.956706	0.984985	1.46139	0.681945	COX4	Protein described as subunit IV of cytochrome c oxidase; transcription is regulated by Mig1p; macrophage/pseudohyphal-induced gene; macrophage-induced protein; repressed by nitric oxide: intron in 5'-UTR	GO:0009060 aerobic respiration | GO:0006123 mitochondrial electron transport, cytochrome c to oxygen |	GO:0004129 cytochrome-c oxidase activity | GO:0008270 zinc ion binding |	GO:0005751 mitochondrial respiratory chain complex IV | GO:0005886 plasma membrane |
orf19.1473	0.888361	0.951679	1.01935	0.867628		Predicted ORF in Assemblies 19, 20 and 21; transcription is induced in response to alpha pheromone in SpiderM medium
orf19.1474	1.57396	1.37676	1.32777	0.883679	SLA1	Predicted ORF in Assemblies 19, 20 and 21; transcription is regulated by Nrg1p and Mig1p; fungal-specific (no human or murine homolog)	GO:0007015 actin filament organization | GO:0000147 actin cortical patch assembly | GO:0006897 endocytosis |	GO:0008092 cytoskeletal protein binding | GO:0043130 ubiquitin binding | GO:0030674 protein binding, bridging |	GO:0030479 actin cortical patch | GO:0043332 mating projection tip | GO:0005634 nucleus | GO:0005938 cell cortex |
orf19.1476	1.00486	1.19471	1.02609	1.13048		Predicted ORF in Assemblies 19, 20 and 21	GO:0080009 mRNA methylation | GO:0007126 meiosis |	GO:0003700 transcription factor activity | GO:0001734 mRNA (N6-adenosine)-methyltransferase activity |
orf19.1477	1.1786	0.991384	0.892881	0.922387		Predicted ORF in Assemblies 19, 20 and 21			GO:0005783 endoplasmic reticulum |
orf19.1478	1.34998	1.22	0.891536	1.62027		Predicted ORF in Assemblies 19, 20 and 21	GO:0006487 protein amino acid N-linked glycosylation |	GO:0004579 dolichyl-diphosphooligosaccharide-protein glycotransferase activity |	GO:0008250 oligosaccharyltransferase complex | GO:0005886 plasma membrane |
orf19.1479	0.819426	0.782941	0.937284	0.819235		Predicted ORF in Assemblies 19, 20 and 21			GO:0005739 mitochondrion |
orf19.148						Predicted ORF from Assembly 19; induced in core caspofungin response; merged with orf19.147 in Assembly 20
orf19.1480	0.987835	0.992011	1.43102	0.730101		Protein described as succinate dehydrogenase, enzyme of citric acid cycle; downregulated by Efg1p; repressed by nitric oxide	GO:0006099 tricarboxylic acid cycle |	GO:0000104 succinate dehydrogenase activity |	GO:0005886 plasma membrane |
orf19.1481	0.925266	0.991661	1.00681	1.31612	HAP42	Predicted ORF in Assemblies 19, 20 and 21
orf19.1482	0.973193	0.784479	0.982316	0.624705		Predicted ORF in Assemblies 19, 20 and 21; expression regulated during planktonic growth
orf19.1483	2.08513	1.91286	2.24862	1.103		Predicted ORF in Assemblies 19, 20 and 21	GO:0033617 mitochondrial respiratory chain complex IV assembly |	GO:0005507 copper ion binding |	GO:0031314 extrinsic to mitochondrial inner membrane |
orf19.1484	1.19755	1.07572	0.797567	1.24828		Predicted ORF in Assemblies 19, 20 and 21
orf19.1485	1.60697	1.99053	2.13071	1.28656		Predicted ORF in Assemblies 19, 20 and 21	GO:0006412 translation |	GO:0003735 structural constituent of ribosome |	GO:0005762 mitochondrial large ribosomal subunit |
orf19.1486	0.401198	0.63719	0.593943	0.434434		Predicted ORF in Assemblies 19, 20 and 21; possibly spurious ORF (Annotation Working Group prediction)
orf19.1487						Predicted ORF from Assembly 19; removed from Assembly 20
orf19.1488	1.29221	0.968513	0.891925	1.24946		Predicted ORF in Assemblies 19, 20 and 21; possibly spurious ORF (Annotation Working Group prediction)
orf19.149	1.35908	1.14357	1.48689	1.24668		Predicted ORF in Assemblies 19, 20 and 21
orf19.1490	1.38086	1.32356	1.03859	1.27433	MSB2	Mucin family member, possible sensor of cell wall damage; required for Cek1p phosphorylation in response to cell wall stress; transcription is negatively regulated by Rim101p	GO:0007232 osmosensory signaling pathway via Sho1 osmosensor | GO:0001402 signal transduction during filamentous growth | GO:0030010 establishment of cell polarity | GO:0006972 hyperosmotic response | GO:0090033 positive regulation of filamentous growth | GO:0007047 cell wall organization |	GO:0005034 osmosensor activity |	GO:0030427 site of polarized growth | GO:0005887 integral to plasma membrane | GO:0005576 extracellular region |
orf19.1490.1	1.17462	0.912155	1.26758	0.922095		Predicted ORF in retrotransposon Tca16 with similarity to the Gag-Pol region of retrotransposons; added to Assembly 21 based on comparative genome analysis; overlaps orf19.1490.2, which is annotated as blocked reading frame
orf19.1490.2						Predicted ORF in retrotransposon Tca16 with similarity to the Gag-Pol region of retrotransposons; annotated in Assembly 21 as a blocked reading frame, based on comparative genome analysis; overlaps an open reading frame orf19.1490.1
orf19.1491	1.09562	1.11224	1.07063	1.09276		Predicted ORF in Assemblies 19, 20 and 21	GO:0000398 nuclear mRNA splicing, via spliceosome |	GO:0003723 RNA binding |	GO:0000243 commitment complex | GO:0005685 U1 snRNP |
orf19.1492	1.24465	1.11183	1.12608	1.0273	PRP39	Putative component of the U1 snRNP, involved in splicing; ortholog of S. cerevisiae PRP39; predicted ORF in Assemblies 19, 20 and 21	GO:0000395 nuclear mRNA 5'-splice site recognition |	GO:0030627 pre-mRNA 5'-splice site binding | GO:0031202 RNA splicing factor activity, transesterification mechanism |	GO:0005685 U1 snRNP | GO:0000243 commitment complex |
orf19.1493	1.71761	1.63484	1.45857	1.3857	RAD7	Protein similar to S. cerevisiae Rad7p, which is a subunit of the Nucleotide Excision Repair Factor 4; induced under hydroxyurea treatment	GO:0042787 protein ubiquitination during ubiquitin-dependent protein catabolic process | GO:0000715 nucleotide-excision repair, DNA damage recognition |	GO:0008094 DNA-dependent ATPase activity | GO:0003677 DNA binding | GO:0004842 ubiquitin-protein ligase activity | GO:0003684 damaged DNA binding |	GO:0000113 nucleotide-excision repair factor 4 complex | GO:0031463 Cul3-RING ubiquitin ligase complex | GO:0000108 repairosome |
orf19.1494	1.06578	1.14348	1.08226	1.30139	RAD23	Predicted ORF in Assemblies 19, 20 and 21	GO:0000715 nucleotide-excision repair, DNA damage recognition | GO:0030433 ER-associated protein catabolic process |	GO:0030674 protein binding, bridging | GO:0003684 damaged DNA binding |	GO:0000502 proteasome complex | GO:0005739 mitochondrion | GO:0000111 nucleotide-excision repair factor 2 complex | GO:0000108 repairosome |
orf19.1495	0.85429	0.889442	0.858359	1.06211		Predicted ORF in Assemblies 19, 20 and 21	GO:0019509 methionine salvage |		GO:0005634 nucleus | GO:0005737 cytoplasm |
orf19.1496	0.969914	0.969001	0.952129	1.03679		Putative transcription factor with zinc finger DNA-binding motif; possibly spurious ORF (Annotation Working Group prediction)	GO:0006355 regulation of transcription, DNA-dependent |	GO:0003700 transcription factor activity |
orf19.1497	1.05934	0.827647	1.36126	1.08536		Putative transcription factor with zinc cluster DNA-binding motif	GO:0006355 regulation of transcription, DNA-dependent |	GO:0003700 transcription factor activity |
orf19.1499	1.09923	0.876256	0.77222	0.908045	CTF1	Putative zinc-finger transcription factor, similar to A. nidulans FarA and FarB; activates genes required for fatty acid degradation; induced by oleate; null mutant displays carbon source utilization defects and slightly reduced virulence	GO:0045944 positive regulation of transcription from RNA polymerase II promoter | GO:0009062 fatty acid catabolic process | GO:0009405 pathogenesis |	GO:0016563 transcription activator activity |	GO:0005634 nucleus |
orf19.15	0.873929	1.04121	0.76841	1.13342		Predicted ORF from Assembly 19; removed from Assembly 20
orf19.150	1.41967	1.58882	1.75371	1.24953		Predicted ORF in Assemblies 19, 20 and 21	GO:0030150 protein import into mitochondrial matrix |	GO:0008565 protein transporter activity |	GO:0005744 mitochondrial inner membrane presequence translocase complex |
orf19.1500	1.19977	1.39844	1.06835	1.06796		Predicted ORF in Assemblies 19, 20 and 21			GO:0030136 clathrin-coated vesicle |
orf19.1502	0.999119	0.98592	0.99539	1.13321		Predicted ORF in Assemblies 19, 20 and 21
orf19.1504	0.833629	1.02108	0.862617	1.0545		Putative patatin-like phospholipase; fungal-specific (no human or murine homolog)
orf19.1505	0.914741	0.92391	0.915629	0.963037		Predicted ORF in Assemblies 19, 20 and 21
orf19.1506	1.14498	1.17922	1.00917	1.19577		Predicted ORF in Assemblies 19, 20 and 21; possibly spurious ORF (Annotation Working Group prediction)
orf19.1507	0.961186	1.02833	1.07614	0.93132		Predicted ORF in Assemblies 19, 20 and 21; Plc1p-regulated	GO:0007093 mitotic cell cycle checkpoint | GO:0001100 negative regulation of exit from mitosis |	GO:0005515 protein binding |	GO:0005933 cellular bud | GO:0005634 nucleus | GO:0005737 cytoplasm |
orf19.1508	1.2009	1.02935	1.40819	0.768605		Predicted ORF in Assemblies 19, 20 and 21
orf19.1509	0.837561	1.08713	0.807286	1.05193	ROD1	Protein not essential for viability; similar to S. cerevisiae Rod1p, which is a membrane protein with a role in drug tolerance; repressed by Rgt1p		GO:0031625 ubiquitin protein ligase binding |
orf19.151	1.56825	1.46424	1.11667	1.27691	TPO5	Predicted ORF in Assemblies 19, 20 and 21; mutation confers hypersensitivity to toxic ergosterol analog; hyphal induced; macrophage induced	GO:0042493 response to drug | GO:0015846 polyamine transport |	GO:0015203 polyamine transmembrane transporter activity |	GO:0005794 Golgi apparatus |
orf19.1510	1.17586	1.05014	1.38467	1.35442		Protein not essential for viability			GO:0000324 fungal-type vacuole | GO:0005886 plasma membrane |
orf19.1513	1.10624	1.02796	0.859361	1.21436	FAB1	Phosphatidylinositol 3-phosphate 5-kinase; required for hyphal growth on solid media, and for wild-type vacuolar morphology and acidification; not required for wild-type virulence in mouse systemic infection or for adherence to HeLa cells	GO:0007033 vacuole organization | GO:0007035 vacuolar acidification | GO:0030447 filamentous growth | GO:0046854 phosphoinositide phosphorylation | GO:0000011 vacuole inheritance |	GO:0000285 1-phosphatidylinositol-3-phosphate 5-kinase activity | GO:0032266 phosphatidylinositol 3-phosphate binding |	GO:0005739 mitochondrion | GO:0000329 fungal-type vacuole membrane | GO:0010008 endosome membrane |
orf19.1514	1.2211	1.21614	0.947391	1.36654		Predicted ORF in Assemblies 19, 20 and 21	GO:0030968 endoplasmic reticulum unfolded protein response | GO:0034067 protein localization in Golgi apparatus | GO:0006890 retrograde vesicle-mediated transport, Golgi to ER |	GO:0005515 protein binding |	GO:0005829 cytosol | GO:0005634 nucleus | GO:0005794 Golgi apparatus | GO:0019898 extrinsic to membrane |
orf19.1515	0.674541	0.759176	0.803967	0.904819	CHT4	Chitinase; similar to S. cerevisiae sporulation-specific Cts2p; functionally complements A. gossypii cts2 mutant sporulation defect; homozygous null mutation causes no obvious defects; transcription decreases upon yeast-to-hyphal switch		GO:0004568 chitinase activity |	GO:0005737 cytoplasm |
orf19.1516	0.853028	0.893062	1.166	0.851725		Predicted ORF in Assemblies 19, 20 and 21	GO:0016579 protein deubiquitination | GO:0043161 proteasomal ubiquitin-dependent protein catabolic process | GO:0042493 response to drug | GO:0045721 negative regulation of gluconeogenesis |	GO:0004843 ubiquitin-specific protease activity |
orf19.1517	1.38372	0.940032	1.20175	0.988828	ARO3	3-Deoxy-D-arabinoheptulosonate-7-phosphate synthase; enzyme of aromatic amino acid biosynthesis; GCN-regulated; feedback-inhibited by phenylalanine when heterologously produced in S. cerevisiae; Aro3p and Aro4p catalyze the same reaction	GO:0009073 aromatic amino acid family biosynthetic process |	GO:0003849 3-deoxy-7-phosphoheptulonate synthase activity |	GO:0005739 mitochondrion | GO:0005634 nucleus |
orf19.1519	0.81522	0.74939	1.18889	0.691241		Predicted ORF in Assemblies 19, 20 and 21			GO:0005739 mitochondrion |
orf19.1522	0.799167	0.931773	0.708803	0.814753		Predicted ORF in Assemblies 19, 20 and 21
orf19.1523	0.860557	1.0088	0.854226	1.12019	FMO1	Predicted ORF in Assemblies 19, 20 and 21; mutation confers hypersensitivity to toxic ergosterol analog, and to amphotericin B	GO:0042493 response to drug |
orf19.1524	0.923152	0.94835	1.11286	0.893396	SPR3	Septin; mutant has no obvious phenotype	GO:0000902 cell morphogenesis | GO:0007047 cell wall organization |	GO:0005200 structural constituent of cytoskeleton |	GO:0000144 cellular bud neck septin ring | GO:0005628 prospore membrane |
orf19.1525	1.10114	1.2237	0.868211	1.12929		Predicted ORF in Assemblies 19, 20 and 21	GO:0000184 nuclear-transcribed mRNA catabolic process, nonsense-mediated decay |		GO:0005737 cytoplasm |
orf19.1526	0.874426	0.865194	0.722476	0.97422	SNF2	Protein involved in transcriptional regulation; ortholog of S. cerevisiae Snf2p, which is the catalytic subunit of the SWI/SNF chromatin remodeling complex; interacts with Swi1p; SWI/SNF complex is essential for hyphal growth and virulence	GO:0006355 regulation of transcription, DNA-dependent | GO:0009405 pathogenesis | GO:0030448 hyphal growth | GO:0010552 positive regulation of gene-specific transcription from RNA polymerase II promoter | GO:0043044 ATP-dependent chromatin remodeling | GO:0042766 nucleosome mobilization | GO:0006302 double-strand break repair |	GO:0016251 general RNA polymerase II transcription factor activity | GO:0008094 DNA-dependent ATPase activity |	GO:0016514 SWI/SNF complex |
orf19.1527	1.43787	1.35453	1.27842	1.13883		Predicted ORF in Assemblies 19, 20 and 21; possibly spurious ORF (Annotation Working Group prediction)
orf19.1528	1.32049	1.2823	1.27502	1.49993		Predicted ORF in Assemblies 19, 20 and 21	GO:0006390 transcription from mitochondrial promoter |	GO:0003700 transcription factor activity | GO:0034246 mitochondrial transcription initiation factor activity |	GO:0005759 mitochondrial matrix | GO:0005758 mitochondrial intermembrane space | GO:0034245 mitochondrial DNA-directed RNA polymerase complex |
orf19.1529	1.28988	1.01928	0.962089	1.30087		Predicted ORF in Assemblies 19, 20 and 21; macrophage-induced gene; possibly spurious ORF (Annotation Working Group prediction)
orf19.153	0.924729	0.882899	0.793366	0.637716		Predicted ORF from Assembly 19; merged with orf19.151 in Assembly 20
orf19.1530	0.945391	1.13344	0.807089	0.974787		Predicted ORF in Assemblies 19, 20 and 21
orf19.1531	1.22555	1.30957	1.21636	1.16875		Predicted ORF in Assemblies 19, 20 and 21	GO:0006379 mRNA cleavage | GO:0006378 mRNA polyadenylation |	GO:0046982 protein heterodimerization activity | GO:0003723 RNA binding |	GO:0005739 mitochondrion | GO:0005849 mRNA cleavage factor complex |
orf19.1532	1.27324	1.24722	1.3279	1.21539		Predicted ORF in Assemblies 19, 20 and 21
orf19.1533	1.14462	1.02507	0.760762	1.08248		Predicted ORF in Assemblies 19, 20 and 21			GO:0000324 fungal-type vacuole |
orf19.1534	0.912687	1.08639	0.690531	1.07904		Protein similar to S. cerevisiae Zrt3p, which is a transporter of zinc ions; predicted Kex2p substrate	GO:0006829 zinc ion transport | GO:0006882 cellular zinc ion homeostasis |	GO:0005385 zinc ion transmembrane transporter activity |	GO:0005774 vacuolar membrane |
orf19.1535	0.920272	0.840853	0.584415	1.2699		Predicted ORF in Assemblies 19, 20 and 21; possibly spurious ORF (Annotation Working Group prediction)
orf19.1536	0.841843	0.926592	0.796303	0.693655		Predicted ORF in Assemblies 19, 20 and 21	GO:0006829 zinc ion transport | GO:0006749 glutathione metabolic process | GO:0006824 cobalt ion transport | GO:0006882 cellular zinc ion homeostasis | GO:0030447 filamentous growth |	GO:0005385 zinc ion transmembrane transporter activity |	GO:0000324 fungal-type vacuole |
orf19.1537						Predicted ORF from Assembly 19; merged with orf19.1536 in Assembly 20
orf19.1538	1.15182	1.09775	1.00682	1.06903	TLG2	Predicted ORF in Assemblies 19, 20 and 21; macrophage/pseudohyphal-repressed	GO:0006906 vesicle fusion | GO:0032527 protein exit from endoplasmic reticulum | GO:0006896 Golgi to vacuole transport | GO:0006675 mannose inositol phosphoceramide metabolic process | GO:0006674 inositol phosphorylceramide metabolic process |		GO:0005769 early endosome | GO:0005802 trans-Golgi network | GO:0000138 Golgi trans cisterna |
orf19.1539	1.0255	0.976052	1.12764	0.921304		Predicted ORF in Assemblies 19, 20 and 21; highly induced upon biofilm formation
orf19.154	1.08896	0.893508	0.852313	1.14027		Predicted ORF in Assemblies 19, 20 and 21			GO:0030686 90S preribosome | GO:0005730 nucleolus |
orf19.1541	1.00977	1.21735	1.02393	0.979468		Protein not essential for viability; transcription is repressed in response to alpha pheromone in SpiderM medium
orf19.1542	0.939249	0.914621	1.10396	0.892664	HEX3	Protein similar to S. cerevisiae Hex3p, which is involved in DNA damage response; transposon mutation affects filamentous growth	GO:0030447 filamentous growth |
orf19.1543	0.918783	1.03277	0.8463	1.25001	OPI1	Functional homolog of S. cerevisiae Opi1p, which is a transcriptional repressor of INO1 involved in inositol biosynthesis; has leucine zipper and putative Opi1-Sin3 interaction domain; interacts with ScSin3p, but not CaSin3p	GO:0006644 phospholipid metabolic process | GO:0000122 negative regulation of transcription from RNA polymerase II promoter |	GO:0016566 specific transcriptional repressor activity |
orf19.1544	1.03104	1.08752	1.38485	0.782751		Predicted ORF in Assemblies 19, 20 and 21	GO:0006888 ER to Golgi vesicle-mediated transport |		GO:0005801 cis-Golgi network |
orf19.1545	1.32711	1.36313	1.33646	0.959529		Predicted ORF in Assemblies 19, 20 and 21		GO:0003735 structural constituent of ribosome |	GO:0005763 mitochondrial small ribosomal subunit |
orf19.1546	1.47176	1.60414	1.48536	1.33484		Predicted ORF in Assemblies 19, 20 and 21			GO:0005886 plasma membrane |
orf19.1547	0.841633	0.778424	0.82634	0.808509		Predicted ORF in Assemblies 19, 20 and 21	GO:0006281 DNA repair |	GO:0046403 polynucleotide 3'-phosphatase activity |
orf19.1548	1.03677	0.814421	0.930599	0.90093		Predicted ORF in Assemblies 19, 20 and 21	GO:0000398 nuclear mRNA splicing, via spliceosome |	GO:0031202 RNA splicing factor activity, transesterification mechanism |	GO:0030532 small nuclear ribonucleoprotein complex |
orf19.1549	1.03764	1.07983	1.12234	1.3115		Predicted ORF in Assemblies 19, 20 and 21; repressed by nitric oxide; identified in detergent-resistant membrane fraction (possible lipid raft component); predicted transmembrane helix			GO:0005624 membrane fraction | GO:0005886 plasma membrane |
orf19.155	1.04772	1.02089	1.0856	1.06847	URE2	Functional homolog of S. cerevisiae Ure2p, which is a regulator of nitrogen utilization, and which also has a prion form called [URE3]	GO:0006808 regulation of nitrogen utilization | GO:0008104 protein localization | GO:0010044 response to aluminum ion | GO:0042994 cytoplasmic sequestering of transcription factor | GO:0032447 protein urmylation |	GO:0003714 transcription corepressor activity | GO:0051219 phosphoprotein binding | GO:0004602 glutathione peroxidase activity |	GO:0005829 cytosol | GO:0005625 soluble fraction |
orf19.1551	0.921882	0.66987	1.22172	0.930811		Predicted ORF in Assemblies 19, 20 and 21
orf19.1552	0.988211	0.993345	0.88821	1.17124	CPR3	Protein described as a peptidyl-prolyl cis-trans isomerase; macrophage-induced protein; protein level decreased in stationary phase cultures	GO:0006457 protein folding |	GO:0003755 peptidyl-prolyl cis-trans isomerase activity |	GO:0005739 mitochondrion |
orf19.1553	1.09038	1.25344	1.15563	1.13715	ENT3	Putative protein of unknown function, induced during the mating process; transcription is upregulated in an RHE model of oral candidiasis	GO:0007015 actin filament organization | GO:0006897 endocytosis | GO:0000147 actin cortical patch assembly | GO:0032511 late endosome to vacuole transport via multivesicular body sorting pathway | GO:0006895 Golgi to endosome transport |	GO:0008093 cytoskeletal adaptor activity | GO:0005515 protein binding |	GO:0030479 actin cortical patch | GO:0030125 clathrin vesicle coat |
orf19.1555	0.971984	1.02606	0.843168	1.29423	SAC3	Predicted ORF in Assemblies 19, 20 and 21	GO:0006283 transcription-coupled nucleotide-excision repair | GO:0007067 mitosis | GO:0031124 mRNA 3'-end processing | GO:0006611 protein export from nucleus | GO:0030029 actin filament-based process | GO:0006406 mRNA export from nucleus |	GO:0005515 protein binding |	GO:0005643 nuclear pore | GO:0070390 transcription export complex 2 |
orf19.1556						Predicted ORF from Assembly 19; merged with orf19.1555 in Assembly 20
orf19.1557	0.595081	0.737832	0.609121	1.08369		Predicted ORF in Assemblies 19, 20 and 21
orf19.1559	0.987888	0.993225	1.08193	1.09458	HOM2	Putative aspartate-semialdehyde dehydrogenase; fungal-specific (no human or murine homolog); ketoconazole-repressed	GO:0006566 threonine metabolic process | GO:0006555 methionine metabolic process | GO:0042493 response to drug |	GO:0004073 aspartate-semialdehyde dehydrogenase activity |	GO:0001950 plasma membrane enriched fraction | GO:0005634 nucleus | GO:0005737 cytoplasm |
orf19.156	0.974187	1.03684	1.11773	1.41694	FGR51	Protein lacking an ortholog in S. cerevisiae; transposon mutation affects filamentous growth	GO:0030447 filamentous growth |
orf19.1560	1.06562	1.23306	1.38547	1.29669	POB3	Protein similar to S. cerevisiae Pob3p, which is involved in chromatin assembly and disassembly; transposon mutation affects filamentous growth	GO:0030447 filamentous growth | GO:0006338 chromatin remodeling | GO:0006368 RNA elongation from RNA polymerase II promoter | GO:0006367 transcription initiation from RNA polymerase II promoter | GO:0006334 nucleosome assembly | GO:0006261 DNA-dependent DNA replication |	GO:0003682 chromatin binding |	GO:0005658 alpha DNA polymerase | GO:0035101 FACT complex | GO:0000790 nuclear chromatin |
orf19.1562	0.340989	0.446556	0.68636	0.472668		Predicted ORF in Assemblies 19, 20 and 21; transcription is repressed in response to alpha pheromone in SpiderM medium
orf19.1563	1.06548	1.06067	0.89886	0.891666	ECM3	Predicted ORF in Assemblies 19, 20 and 21	GO:0007047 cell wall organization |		GO:0005783 endoplasmic reticulum |
orf19.1564	1.97215	1.70793	1.64478	1.12087		Predicted ORF in Assemblies 19, 20 and 21			GO:0005783 endoplasmic reticulum | GO:0005886 plasma membrane |
orf19.1565	0.844315	0.781203	0.68025	1.39037		Putative transcription factor with zinc finger DNA-binding motif	GO:0006355 regulation of transcription, DNA-dependent | GO:0006400 tRNA modification |	GO:0017150 tRNA dihydrouridine synthase activity | GO:0003700 transcription factor activity |	GO:0005634 nucleus | GO:0005737 cytoplasm |
orf19.1566	0.723548	0.725745	0.759932	0.960478	UTP21	Predicted ORF in Assemblies 19, 20 and 21; physically interacts with TAP-tagged Nop1p	GO:0006364 rRNA processing |		GO:0034388 Pwp2p-containing subcomplex of 90S preribosome | GO:0032040 small-subunit processome |
orf19.1567	1.00598	1.10466	1.31208	0.842774		Predicted ORF in Assemblies 19, 20 and 21	GO:0042144 vacuole fusion, non-autophagic |		GO:0000324 fungal-type vacuole | GO:0005774 vacuolar membrane |
orf19.1568						Predicted ORF from Assembly 19; merged with orf19.1567 in Assembly 20
orf19.1569	0.686677	0.659893	0.8382	0.445919	UTP22	Predicted ORF in Assemblies 19, 20 and 21; decreased expression observed in an ssr1 homozygous null mutant; decreased expression in response to prostaglandins; heterozygous null mutant exhibits resistance to parnafungin	GO:0006364 rRNA processing | GO:0042493 response to drug |		GO:0032040 small-subunit processome | GO:0034456 UTP-C complex | GO:0032545 CURI complex |
orf19.157	0.966983	0.853497	0.745076	1.07379		Predicted ORF from Assembly 19; merged with orf19.156 in Assembly 20
orf19.1570	1.10619	1.18812	0.998265	1.33086	ERG7	2,3-epoxysqualene-lanosterol cyclase (lanosterol synthase), catalyzes the conversion of 2,3-oxidosqualene to lanosterol in sterol biosynthesis; fluconazole-induced	GO:0006696 ergosterol biosynthetic process |	GO:0000250 lanosterol synthase activity |	GO:0005886 plasma membrane | GO:0005783 endoplasmic reticulum | GO:0005811 lipid particle |
orf19.1571	1.06565	0.860734	1.11848	1.03883		Predicted ORF in Assemblies 19, 20 and 21	GO:0007126 meiosis | GO:0006259 DNA metabolic process |
orf19.1572						Predicted ORF from Assembly 19; merged with orf19.1571 in Assembly 20
orf19.1573	0.879805	0.813769	0.855366	1.09043		Predicted ORF in Assemblies 19, 20 and 21			GO:0000329 fungal-type vacuole membrane |
orf19.1574	1.05286	1.27562	1.35073	1.14101		Predicted ORF in Assemblies 19, 20 and 21	GO:0006367 transcription initiation from RNA polymerase II promoter | GO:0000114 regulation of transcription involved in G1 phase of mitotic cell cycle | GO:0051123 RNA polymerase II transcriptional preinitiation complex assembly |	GO:0016251 general RNA polymerase II transcription factor activity |	GO:0005669 transcription factor TFIID complex |
orf19.1575	0.852494	0.892986	0.893667	0.705074	PRS1	Phosphoribosylpyrophosphate synthetase; enzyme of purine, pyrimidine, histidine, and tryptophan biosynthesis; essential; flucytosine induced; macrophage/pseudohyphal-induced	GO:0043101 purine salvage | GO:0006207 'de novo' pyrimidine base biosynthetic process | GO:0000162 tryptophan biosynthetic process | GO:0000105 histidine biosynthetic process | GO:0009435 NAD biosynthetic process | GO:0019856 pyrimidine base biosynthetic process | GO:0006189 'de novo' IMP biosynthetic process | GO:0042493 response to drug | GO:0031505 fungal-type cell wall organization | GO:00060…	GO:0004749 ribose phosphate diphosphokinase activity |	GO:0005737 cytoplasm |
orf19.1576	1.13006	1.14447	1.31456	0.877012		Predicted ORF in Assemblies 19, 20 and 21	GO:0045471 response to ethanol |	GO:0008139 nuclear localization sequence binding |
orf19.1577	0.859712	0.726126	0.776119	1.13127		Predicted ORF in Assemblies 19, 20 and 21	GO:0006350 transcription |	GO:0003700 transcription factor activity |	GO:0005634 nucleus |
orf19.1578	0.589317	0.698157	0.685461	0.61248		Predicted ORF in Assemblies 19, 20 and 21	GO:0000480 endonucleolytic cleavage in 5'-ETS of tricistronic rRNA transcript (SSU-rRNA, 5.8S rRNA, LSU-rRNA) | GO:0000472 endonucleolytic cleavage to generate mature 5'-end of SSU-rRNA from (SSU-rRNA, 5.8S rRNA, LSU-rRNA) | GO:0000464 endonucleolytic cleavage in ITS1 upstream of 5.8S rRNA from tricistronic rRNA transcript (SSU-rRNA, 5.8S rRNA, LSU-rRNA) | GO:0000447 endonucleolytic cleavage in I…	GO:0030515 snoRNA binding | GO:0008266 poly(U) RNA binding |	GO:0005732 small nucleolar ribonucleoprotein complex | GO:0032040 small-subunit processome | GO:0030686 90S preribosome | GO:0005730 nucleolus |
orf19.158	1.10408	1.32866	1.05462	1.33718		Predicted ORF in Assemblies 19, 20 and 21			GO:0005634 nucleus | GO:0005737 cytoplasm |
orf19.1580	1.01147	1.16308	0.966746	1.12065		Predicted ORF in Assemblies 19, 20 and 21
orf19.1581	1.00657	1.28238	1.17036	1.13641		Predicted ORF in Assemblies 19, 20 and 21
orf19.1582	0.887526	1.2078	1.14303	1.0136		Predicted membrane transporter, member of the drug:proton antiporter (12 spanner) (DHA1) family, major facilitator superfamily (MFS)	GO:0015893 drug transport |	GO:0015238 drug transporter activity |	GO:0005886 plasma membrane | GO:0016020 membrane |
orf19.1583						Predicted ORF from Assembly 19; merged with orf19.1582 in Assembly 20
orf19.1584	1.82423	1.24481	1.1699	1.1963		Predicted membrane transporter, member of the monocarboxylate porter (MCP) family, major facilitator superfamily (MFS); shows colony morphology-related gene regulation by Ssn6p	GO:0015718 monocarboxylic acid transport |	GO:0008028 monocarboxylic acid transmembrane transporter activity |	GO:0016020 membrane |
orf19.1585	0.330458	0.345009	0.659819	0.838792	ZRT2	Protein described as predicted zinc transporter; ciclopirox olamine, fluconazole, or alkaline downregulated; transcriptionally induced by interaction with macrophage; amphotericin B induced	GO:0006831 low-affinity zinc ion transport |	GO:0000007 low-affinity zinc ion transmembrane transporter activity |	GO:0005886 plasma membrane |
orf19.1586	1.44938	1.26321	1.49116	1.16866	FGR22	Putative phosphatidylinositol-specific phospholipase C (PI-PLC); predicted type 2 membrane protein; no S. cerevisiae ortholog; role in, and regulated by, filamentation; no mouse systemic virulence role; almost identical to orf19.5797	GO:0030447 filamentous growth |	GO:0004435 phosphoinositide phospholipase C activity |	GO:0016021 integral to membrane |
orf19.1587	0.916912	1.50073	1.26506	1.67836	HGT20	Putative glucose transporter of the major facilitator superfamily; the C. albicans glucose transporter family comprises 20 members; 12 probable membrane-spanning segments; regulated by Nrg1p	GO:0015758 glucose transport | GO:0008643 carbohydrate transport |	GO:0005355 glucose transmembrane transporter activity | GO:0051119 sugar transmembrane transporter activity |	GO:0005887 integral to plasma membrane | GO:0016020 membrane |
orf19.1588	1.20989	1.30638	1.79588	1.01859		Predicted ORF in Assemblies 19, 20 and 21			GO:0005739 mitochondrion |
orf19.1589	1.07033	1.13633	1.00994	0.916043		Putative DNA-binding transcription factor	GO:0006360 transcription from RNA polymerase I promoter | GO:0006355 regulation of transcription, DNA-dependent |	GO:0003701 RNA polymerase I transcription factor activity | GO:0003700 transcription factor activity |	GO:0000120 RNA polymerase I transcription factor complex |
orf19.1589.1	2.5393	2.26001	2.37357	1.26694		ORF added to Assembly 21 based on comparative genome analysis
orf19.159						Predicted ORF from Assembly 19; removed from Assembly 20
orf19.1590	1.26952	1.32427	1	1.82456		Predicted ORF in Assemblies 19, 20 and 21
orf19.1591	0.930389	0.870839	1.25128	0.801858	ERG10	Protein similar to acetyl-CoA acetyltransferase; role in ergosterol biosynthesis; soluble in hyphae; changes in protein abundance associated with azole resistance; fluconazole or ketoconazole induced; macrophage-downregulated protein	GO:0006696 ergosterol biosynthetic process |	GO:0003985 acetyl-CoA C-acetyltransferase activity |	GO:0005625 soluble fraction | GO:0005829 cytosol |
orf19.1592	1.14944	1.09012	1.07239	1.24108		Predicted ORF in Assemblies 19, 20 and 21
orf19.1593	0.524164	0.711251	0.889894	0.831617		Protein not essential for viability; similar to S. cerevisiae Rim11p, which is a protein kinase involved in meiosis and sporulation; merged with orf19.791 in Assembly 20
orf19.1594	1.12869	1.50825	1.10073	1.02679		Predicted ORF from Assembly 19; possibly spurious ORF (Annotation Working Group prediction); merged with orf19.792 in Assembly 20
orf19.1595	0.98801	1.12259	1.77639	1.02205		Predicted ORF in Assemblies 19, 20 and 21			GO:0005737 cytoplasm |
orf19.1596	1.39528	1.40421	1.23045	0.9435	FGR28	Protein lacking an ortholog in S. cerevisiae; transposon mutation affects filamentous growth; possibly spurious ORF (Annotation Working Group prediction)	GO:0030447 filamentous growth | GO:0007126 meiosis | GO:0007265 Ras protein signal transduction | GO:0007188 G-protein signaling, coupled to cAMP nucleotide second messenger |	GO:0004016 adenylate cyclase activity |	GO:0005886 plasma membrane |
orf19.1597	1.41961	1.38702	1.11466	1.4913	ABG1	Vacuolar membrane protein; depletion causes abnormal vacuolar morphology, cell separation defect, sensitivity to cell wall perturbation, and increased hyphal branching; essential gene with no mammalian homolog; Cyr1p-regulated	GO:0030448 hyphal growth | GO:0000920 cell separation during cytokinesis | GO:0007047 cell wall organization | GO:0007033 vacuole organization |		GO:0016021 integral to membrane | GO:0005774 vacuolar membrane |
orf19.1598	0.85295	0.765806	0.727831	0.72716	ERG24	C-14 sterol reductase, has a role in ergosterol biosynthesis; mutation confers increased sensitivity to dyclonine	GO:0006696 ergosterol biosynthetic process | GO:0009405 pathogenesis | GO:0030448 hyphal growth | GO:0042493 response to drug |	GO:0050613 delta14-sterol reductase activity |	GO:0005783 endoplasmic reticulum |
orf19.1599	1.24497	1.2509	0.965224	1.261		Predicted ORF in Assemblies 19, 20 and 21
orf19.16	1.09692	5.21534	1.00484	1.25772		Predicted ORF from Assembly 19; removed from Assembly 20
orf19.160	1.37844	1.37016	1.32738	0.913457		Predicted ORF from Assembly 19; removed from Assembly 20
orf19.1600	1.45235	0.940901	0.726634	0.892765		Predicted ORF in Assemblies 19, 20 and 21
orf19.1601	0.987679	0.991892	1.13126	1.22801	RPL3	Putative ribosomal protein; similar to S. cerevisiae Rpl3p; gene induced by ciclopirox olamine treatment; genes encoding cytoplasmic ribosomal subunits are downregulated upon phagocytosis by murine macrophage	GO:0006412 translation | GO:0000027 ribosomal large subunit assembly |	GO:0003735 structural constituent of ribosome |	GO:0005840 ribosome | GO:0032040 small-subunit processome |
orf19.1604	0.392938	0.532874	0.536682	0.844892		Predicted ORF in Assemblies 19, 20 and 21; Gal4p-like DNA-binding domain
orf19.1605	1.33609	1.3098	1.21319	0.932403	PMS1	Protein described as DNA mismatch repair factor; ortholog of S. cerevisiae PMS1 which is an ATP-binding protein involved in DNA mismatch repair	GO:0000710 meiotic mismatch repair |	GO:0032139 dinucleotide insertion or deletion binding | GO:0000404 loop DNA binding | GO:0003697 single-stranded DNA binding | GO:0016887 ATPase activity | GO:0005524 ATP binding |	GO:0000228 nuclear chromosome | GO:0032389 MutLalpha complex | GO:0005737 cytoplasm |
orf19.1606	1.00295	1.12347	1.03503	1.0017		Predicted ORF in Assemblies 19, 20 and 21; Plc1p-regulated
orf19.1607	1.2362	1.30514	1.11475	1.22887	ALR1	Putative transporter of divalent cations; hyphal-induced expression; fungal-specific (no human or murine homolog)	GO:0015693 magnesium ion transport |	GO:0015082 di-, tri-valent inorganic cation transmembrane transporter activity |	GO:0005886 plasma membrane |
orf19.1608	0.712741	0.840471	1.01048	1.00854		Predicted ORF in Assemblies 19, 20 and 21
orf19.1609	0.925463	0.992053	0.968141	1.10219		Predicted ORF in Assemblies 19, 20 and 21	GO:0000447 endonucleolytic cleavage in ITS1 to separate SSU-rRNA from 5.8S rRNA and LSU-rRNA from tricistronic rRNA transcript (SSU-rRNA, 5.8S rRNA, LSU-rRNA) |		GO:0005730 nucleolus |
orf19.1610	0.768888	0.741903	0.756621	0.547701		Putative protein of unknown function, transcription is activated in the presence of elevated CO2; predicted ORF in Assemblies 19, 20 and 21
orf19.1611	0.81951	0.961579	0.956744	1.06954		Predicted ORF in Assemblies 19, 20 and 21
orf19.1613	1.06894	0.744354	0.829498	1.05269	ILV2	Protein described as acetolactate synthase; regulated by Gcn4p; induced in response to amino acid starvation (3-aminotriazole treatment); protein detected by mass spec in stationary phase cultures	GO:0009082 branched chain family amino acid biosynthetic process |	GO:0050660 FAD binding | GO:0003984 acetolactate synthase activity |	GO:0005739 mitochondrion | GO:0005948 acetolactate synthase complex |
orf19.1614	1.46105	1.37958	1.01601	1.41553	MEP1	Ammonium permease; Mep1p is a more efficient ammonium permease than Mep2p, whereas Mep2p has additional regulatory role; not essential for viability; 11 predicted transmembrane regions; low mRNA abundance; hyphal downregulated	GO:0006995 cellular response to nitrogen starvation | GO:0015696 ammonium transport | GO:0019740 nitrogen utilization |	GO:0008519 ammonium transmembrane transporter activity |	GO:0005886 plasma membrane |
orf19.1616	1.0399	1.5783	1.12116	1.06625	FGR23	Protein lacking an ortholog in S. cerevisiae; transposon mutation affects filamentous growth; transcriptionally repressed by A1p and Alpha2p in white-phase cells, a-specific and induced by alpha factor	GO:0030447 filamentous growth |		GO:0009986 cell surface |
orf19.1617	1.03485	1.33493	1.87147	0.996777		Protein similar to S. cerevisiae Ydr282cp; transposon mutation affects filamentous growth	GO:0030447 filamentous growth |
orf19.1618	0.988738	0.7695	0.830625	0.925118	GFA1	Glucosamine-6-phosphate synthase; enzyme of chitin/hexosamine biosynthesis; homotetrameric; inhibited by UDP-GlcNAc, FMDP, N-acyl peptide, kanosamine-6-P; functional homolog of S. cerevisiae Gfa1p; growth-phase regulated; catalytic Cys	GO:0042493 response to drug | GO:0006487 protein amino acid N-linked glycosylation | GO:0006042 glucosamine biosynthetic process | GO:0006031 chitin biosynthetic process | GO:0006038 cell wall chitin biosynthetic process | GO:0030448 hyphal growth |	GO:0004360 glutamine-fructose-6-phosphate transaminase (isomerizing) activity |
orf19.1618.1	2.16108	1.64395	2.27639	0.922772		ORF added to Assembly 21 based on comparative genome analysis
orf19.1619	0.596495	0.698746	0.527347	0.635277		Predicted ORF in Assemblies 19, 20 and 21	GO:0006357 regulation of transcription from RNA polymerase II promoter | GO:0045943 positive regulation of transcription from RNA polymerase I promoter | GO:0045903 positive regulation of translational fidelity | GO:0031124 mRNA 3'-end processing | GO:0018105 peptidyl-serine phosphorylation | GO:0032786 positive regulation of RNA elongation |	GO:0004693 cyclin-dependent protein kinase activity |	GO:0005844 polysome | GO:0005730 nucleolus | GO:0032806 carboxy-terminal domain protein kinase complex | GO:0005654 nucleoplasm |
orf19.162	0.88543	0.946593	1.34452	0.829295		Predicted ORF from Assembly 19; removed from Assembly 20
orf19.1620	1.17435	1.0565	0.930929	0.856321		Predicted ORF in Assemblies 19, 20 and 21; transcription is induced in response to alpha pheromone in SpiderM medium
orf19.1621	1.03206	0.999577	0.94939	1.11791	GPA2	G-protein alpha subunit; regulates filamentous growth; reports differ on a role in cAMP-mediated glucose signaling, cAMP-PKA pathway, MAP kinase cascade; Gpr1p C terminus binds Gpa2p; regulates HWP1 and ECE1	GO:0001402 signal transduction during filamentous growth | GO:0030448 hyphal growth | GO:0009405 pathogenesis | GO:0009749 response to glucose stimulus | GO:0007186 G-protein coupled receptor protein signaling pathway | GO:0000749 response to pheromone during conjugation with cellular fusion | GO:0030437 ascospore formation | GO:0007189 activation of adenylate cyclase activity by G-protein signal…	GO:0004871 signal transducer activity | GO:0003924 GTPase activity |	GO:0001950 plasma membrane enriched fraction | GO:0005739 mitochondrion | GO:0005886 plasma membrane |
orf19.1622	1.17991	1.14344	1.39676	1.26654	YCG1	Predicted ORF in Assemblies 19, 20 and 21
orf19.1623	0.688051	0.702716	0.568167	0.765575	CAP1	Transcription factor, AP-1 family; role in oxidative stress response and resistance, multidrug resistance; oxidative stress regulates nuclear localization; partially complements S. cerevisiae yap1 mutation; human neutrophil-induced	GO:0006979 response to oxidative stress | GO:0042493 response to drug | GO:0046686 response to cadmium ion | GO:0020012 evasion or tolerance of host immune response | GO:0006355 regulation of transcription, DNA-dependent | GO:0043619 regulation of transcription from RNA polymerase II promoter in response to oxidative stress | GO:0045944 positive regulation of transcription from RNA polymerase II …	GO:0003700 transcription factor activity | GO:0030528 transcription regulator activity | GO:0003702 RNA polymerase II transcription factor activity |	GO:0005737 cytoplasm | GO:0005634 nucleus |
orf19.1624	0.954739	0.992661	0.780176	1.13583		Predicted ORF in Assemblies 19, 20 and 21	GO:0019048 virus-host interaction | GO:0006474 N-terminal protein amino acid acetylation |	GO:0004042 amino-acid N-acetyltransferase activity | GO:0004596 peptide alpha-N-acetyltransferase activity |	GO:0031417 NatC complex |
orf19.1624.1	0.843202	0.899284	0.877311	0.92309		ORF added to Assembly 21 based on comparative genome analysis
orf19.1625	1.04914	1.00459	1.45728	0.785059		Predicted ORF in Assemblies 19, 20 and 21; repressed by nitric oxide			GO:0005886 plasma membrane |
orf19.1626	0.614295	0.710481	0.737452	0.692157		Predicted ORF in Assemblies 19, 20 and 21	GO:0050983 spermidine catabolic process to deoxyhypusine, using deoxyhypusine synthase | GO:0008612 peptidyl-lysine modification to hypusine |	GO:0016765 transferase activity, transferring alkyl or aryl (other than methyl) groups |	GO:0005737 cytoplasm |
orf19.1628	0.977576	0.907684	1.01712	1.12902	LAP41	Protein not essential for viability; similar to S. cerevisiae Lap4p, which is a vacuolar aminopeptidase; protein detected by mass spec in exponential and stationary phase cultures	GO:0007039 vacuolar protein catabolic process |	GO:0070006 metalloaminopeptidase activity |	GO:0000324 fungal-type vacuole |
orf19.163	1.22896	1.45611	1.31963	1.20646		Predicted ORF in Assemblies 19, 20 and 21	GO:0015940 pantothenate biosynthetic process |	GO:0004592 pantoate-beta-alanine ligase activity |	GO:0005634 nucleus | GO:0005737 cytoplasm |
orf19.1630	0.847038	0.85316	0.832554	1.35457		Predicted ORF in Assemblies 19, 20 and 21
orf19.1631	0.941543	0.904625	0.931809	0.828526	ERG6	Delta(24)-sterol C-methyltransferase, converts zymosterol to fecosterol in ergosterol biosynthesis by methylating position C-24; mutation confers nystatin resistance; fluconazole-induced; transcription increased in azole-resistant strain	GO:0006696 ergosterol biosynthetic process | GO:0042493 response to drug |	GO:0003838 sterol 24-C-methyltransferase activity |	GO:0005783 endoplasmic reticulum | GO:0005811 lipid particle | GO:0005741 mitochondrial outer membrane | GO:0005886 plasma membrane |
orf19.1632	1.37693	1.24639	1.18636	1.27236		Predicted ORF in Assemblies 19, 20 and 21
orf19.1633	0.853366	0.962276	0.694809	1.0147	UTP4	Predicted ORF in Assemblies 19, 20 and 21; physically interacts with TAP-tagged Nop1p	GO:0045943 positive regulation of transcription from RNA polymerase I promoter | GO:0000462 maturation of SSU-rRNA from tricistronic rRNA transcript (SSU-rRNA, 5.8S rRNA, LSU-rRNA) |	GO:0030515 snoRNA binding |	GO:0005732 small nucleolar ribonucleoprotein complex | GO:0034455 t-UTP complex | GO:0032040 small-subunit processome |
orf19.1634	1.00612	1.15587	1.54712	1.03576		Predicted ORF in Assemblies 19, 20 and 21	GO:0006631 fatty acid metabolic process |	GO:0000062 acyl-CoA binding |
orf19.1635	0.988025	0.993189	1.10504	1.22861	RPL12	Predicted ribosomal protein; downregulated in the presence of human whole blood or polymorphonuclear (PMN) cells; genes encoding cytoplasmic ribosomal subunits are downregulated upon phagocytosis by murine macrophage; Tbf1p-activated	GO:0006412 translation | GO:0000027 ribosomal large subunit assembly |	GO:0003735 structural constituent of ribosome |
orf19.1636	1.17538	1.08396	1.1658	0.741797	STE50	Protein with sterile alpha motif (SAM) and Ras-associated domain (RAD); similar to S. cerevisiae Rad50p, which is involved in signal transduction via interaction with and regulation of MAPKKK	GO:0001402 signal transduction during filamentous growth | GO:0000750 pheromone-dependent signal transduction involved in conjugation with cellular fusion | GO:0000161 MAPKKK cascade involved in osmosensory signaling pathway |	GO:0019887 protein kinase regulator activity |	GO:0005737 cytoplasm |
orf19.1637	0.810839	0.756726	0.862787	1.08657		Predicted ORF in Assemblies 19, 20 and 21
orf19.1638	0.815775	0.869211	0.867029	0.683614		Predicted ORF in Assemblies 19, 20 and 21	GO:0006914 autophagy | GO:0006888 ER to Golgi vesicle-mediated transport |	GO:0005096 GTPase activator activity |	GO:0030127 COPII vesicle coat |
orf19.1639	1.26667	0.898661	0.914262	1.12448	IFH1	Predicted ORF in Assemblies 19, 20 and 21
orf19.164	0.868006	1.00277	1.18431	1.00541		Predicted ORF in Assemblies 19, 20 and 21		GO:0016298 lipase activity |	GO:0005782 peroxisomal matrix |
orf19.1640						Predicted ORF from Assembly 19; merged with orf19.1639 in Assembly 20
orf19.1641	0.911883	1.17299	0.974422	0.929889		Predicted ORF in Assemblies 19, 20 and 21
orf19.1642	0.961535	0.712437	0.704174	0.992535		Predicted ORF in Assemblies 19, 20 and 21	GO:0008298 intracellular mRNA localization | GO:0000480 endonucleolytic cleavage in 5'-ETS of tricistronic rRNA transcript (SSU-rRNA, 5.8S rRNA, LSU-rRNA) | GO:0000472 endonucleolytic cleavage to generate mature 5'-end of SSU-rRNA from (SSU-rRNA, 5.8S rRNA, LSU-rRNA) | GO:0042273 ribosomal large subunit biogenesis | GO:0000447 endonucleolytic cleavage in ITS1 to separate SSU-rRNA from 5.8S rRNA a…	GO:0003729 mRNA binding |	GO:0030687 preribosome, large subunit precursor | GO:0005730 nucleolus |
orf19.1643	1.439	1.21187	1.22804	1.03489		Predicted ORF in Assemblies 19, 20 and 21	GO:0007005 mitochondrion organization | GO:0006465 signal peptide processing |	GO:0008233 peptidase activity |
orf19.1646	0.765573	0.800761	0.925186	0.743892		Predicted ORF in Assemblies 19, 20 and 21	GO:0034462 small-subunit processome assembly | GO:0000480 endonucleolytic cleavage in 5'-ETS of tricistronic rRNA transcript (SSU-rRNA, 5.8S rRNA, LSU-rRNA) | GO:0000472 endonucleolytic cleavage to generate mature 5'-end of SSU-rRNA from (SSU-rRNA, 5.8S rRNA, LSU-rRNA) | GO:0000447 endonucleolytic cleavage in ITS1 to separate SSU-rRNA from 5.8S rRNA and LSU-rRNA from tricistronic rRNA transcript …		GO:0030686 90S preribosome | GO:0005730 nucleolus |
orf19.1647	1.03763	1.12737	0.895845	0.80707		Predicted ORF in Assemblies 19, 20 and 21	GO:0030476 ascospore wall assembly |
orf19.1648	0.992813	1.00559	0.873576	1.05074	RAD50	Protein described as DNA double-strand break repair factor; involved in response to oxidative stress and drug resistance	GO:0000706 meiotic DNA double-strand break processing | GO:0042138 meiotic DNA double-strand break formation | GO:0000727 double-strand break repair via break-induced replication | GO:0042493 response to drug | GO:0006979 response to oxidative stress | GO:0006281 DNA repair | GO:0007126 meiosis | GO:0032078 negative regulation of endodeoxyribonuclease activity | GO:0006303 double-strand break rep…	GO:0004017 adenylate kinase activity | GO:0003691 double-stranded telomeric DNA binding | GO:0043047 single-stranded telomeric DNA binding | GO:0051880 G-quadruplex DNA binding | GO:0016887 ATPase activity | GO:0005515 protein binding |	GO:0000794 condensed nuclear chromosome | GO:0005739 mitochondrion | GO:0030870 Mre11 complex |
orf19.1649	1.0862	0.986255	0.869695	1.23376	RNA1	Predicted ORF in Assemblies 19, 20 and 21; protein level decreased in stationary phase cultures	GO:0006348 chromatin silencing at telomere | GO:0006606 protein import into nucleus | GO:0006404 RNA import into nucleus | GO:0000054 ribosome export from nucleus | GO:0016072 rRNA metabolic process | GO:0006399 tRNA metabolic process | GO:0006407 rRNA export from nucleus |	GO:0005098 Ran GTPase activator activity |	GO:0005829 cytosol | GO:0005634 nucleus |
orf19.1650	1.11487	0.99296	1.35965	1.06142		Predicted ORF in Assemblies 19, 20 and 21	GO:0030150 protein import into mitochondrial matrix |	GO:0015266 protein channel activity |	GO:0005742 mitochondrial outer membrane translocase complex |
orf19.1651	0.642774	0.751793	0.814521	0.807563		Predicted ORF in Assemblies 19, 20 and 21
orf19.1652	1.31451	1.17395	1.27157	1.25121	POX1-3	Predicted acyl-CoA oxidase; farnesol regulated; protein detected by mass spec in stationary phase cultures	GO:0006635 fatty acid beta-oxidation |	GO:0003997 acyl-CoA oxidase activity |	GO:0005782 peroxisomal matrix |
orf19.1653	0.341611	0.330101	0.478867	0.460508		Predicted ORF in Assemblies 19, 20 and 21; possibly spurious ORF (Annotation Working Group prediction)
orf19.1654	0.78326	0.84206	0.886045	0.975128		Predicted ORF in Assemblies 19, 20 and 21; increased expression in response to prostaglandins
orf19.1655	0.972543	1.06945	1.05437	0.915213	PXP2	Putative acyl-CoA oxidase; enzyme of fatty acid beta-oxidation; induced during macrophage infection; expression is opaque specific; has putative peroxisome targeting signal	GO:0006635 fatty acid beta-oxidation |	GO:0003997 acyl-CoA oxidase activity |	GO:0005782 peroxisomal matrix |
orf19.1655.3	0.988095	0.952196	1.20573	0.510584		ORF Predicted by Annotation Working Group	GO:0042391 regulation of membrane potential | GO:0006812 cation transport |		GO:0005886 plasma membrane |
orf19.1656	0.81752	0.80046	0.558529	0.819379		Predicted ORF in Assemblies 19, 20 and 21	GO:0016192 vesicle-mediated transport |	GO:0005545 phosphatidylinositol binding |	GO:0005770 late endosome |
orf19.1657						Predicted ORF from Assembly 19; merged with orf19.1658 in Assembly 20
orf19.1658	1.13579	1.14495	1.0784	1.03954		Predicted ORF in Assemblies 19, 20 and 21			GO:0043332 mating projection tip | GO:0005935 cellular bud neck |
orf19.1659	1.24153	1.03136	0.687466	1.22753	ALG8	Putative glucosyltransferase involved in cell wall mannan biosynthesis; transcription is elevated in nik1 and sln1 homozygous null mutants, but not in the chk1 null mutant	GO:0006490 oligosaccharide-lipid intermediate assembly |	GO:0004576 oligosaccharyl transferase activity | GO:0042283 dolichyl pyrophosphate Glc1Man9GlcNAc2 alpha-1,3-glucosyltransferase activity |	GO:0005789 endoplasmic reticulum membrane |
orf19.166	0.836448	0.910051	1.105	0.79427	ASG1	Predicted zinc-finger protein of unknown function; has similarity to S. cerevisiae Asg1p, which is a proposed transcription factor of the Gal4p family	GO:0045944 positive regulation of transcription from RNA polymerase II promoter |	GO:0016563 transcription activator activity | GO:0043565 sequence-specific DNA binding |	GO:0005634 nucleus |
orf19.1660						Predicted ORF from Assembly 19; removed from Assembly 20
orf19.1661	0.988166	0.992877	1.20232	0.535742		Predicted ORF in Assemblies 19, 20 and 21	GO:0006415 translational termination | GO:0006406 mRNA export from nucleus |	GO:0003724 RNA helicase activity | GO:0000822 inositol hexakisphosphate binding |	GO:0005934 cellular bud tip | GO:0005643 nuclear pore | GO:0005844 polysome | GO:0005737 cytoplasm |
orf19.1662	1.21728	1.29889	1.28053	1.14059		Predicted ORF in Assemblies 19, 20 and 21		GO:0003735 structural constituent of ribosome |	GO:0005763 mitochondrial small ribosomal subunit |
orf19.1663	1.0711	0.890223	0.658527	1.00344	MNT2	Alpha-1,2-mannosyl transferase; adds third mannose during cell-wall mannoprotein biosynthesis; partially redundant with Mnt1p; role in adherence and virulence; expressed in yeast-form and hyphal cells; fungal-specific	GO:0006057 mannoprotein biosynthetic process | GO:0009405 pathogenesis | GO:0016337 cell-cell adhesion | GO:0007160 cell-matrix adhesion | GO:0030447 filamentous growth | GO:0007047 cell wall organization | GO:0051834 evasion or tolerance of defenses of other organism during symbiotic interaction | GO:0006493 protein amino acid O-linked glycosylation | GO:0000032 cell wall mannoprotein biosynthet…	GO:0000026 alpha-1,2-mannosyltransferase activity |	GO:0000139 Golgi membrane | GO:0016021 integral to membrane |
orf19.1664	1.17722	0.817955	1.00428	1.17179		Predicted ORF in Assemblies 19, 20 and 21; decreased expression observed in an ssr1 homozygous null mutant
orf19.1665	0.752863	0.695311	0.448532	0.723765	MNT1	Alpha-1,2-mannosyl transferase; adds second mannose during cell-wall mannoprotein biosynthesis; required for wild-type virulence and adherence to epithelial cells; predicted type II membrane protein of Golgi; fungal-specific	GO:0009405 pathogenesis | GO:0006493 protein amino acid O-linked glycosylation | GO:0006057 mannoprotein biosynthetic process | GO:0016337 cell-cell adhesion | GO:0007160 cell-matrix adhesion | GO:0030447 filamentous growth | GO:0007047 cell wall organization | GO:0051834 evasion or tolerance of defenses of other organism during symbiotic interaction | GO:0000032 cell wall mannoprotein biosynthet…	GO:0000026 alpha-1,2-mannosyltransferase activity |	GO:0016021 integral to membrane | GO:0005797 Golgi medial cisterna | GO:0005739 mitochondrion | GO:0005624 membrane fraction | GO:0005886 plasma membrane |
orf19.1666	0.987475	0.818067	1.01945	0.652181		Predicted ORF in Assemblies 19, 20 and 21; transcription is induced in response to alpha pheromone in SpiderM medium
orf19.1667	0.745002	0.788289	0.82571	1.09813		Predicted ORF in Assemblies 19, 20 and 21		GO:0004386 helicase activity |
orf19.1667.1	1.56445	1.50992	1.24863	1.28435		ORF Predicted by Annotation Working Group			GO:0005634 nucleus | GO:0005737 cytoplasm |
orf19.1668	1.04018	0.883387	1.48951	0.945824		Predicted ORF in Assemblies 19, 20 and 21; decreased expression observed in an ssr1 homozygous null mutant; possibly spurious ORF (Annotation Working Group prediction)
orf19.1669	1.04988	1.11609	1.04405	1.19817	AFG3	Protein likely to be essential for growth, based on an insertional mutagenesis strategy; similar to S. cerevisiae Afg3p, which is a subunit of the mitochondrial inner membrane m-AAA protease	GO:0006461 protein complex assembly | GO:0006508 proteolysis | GO:0006465 signal peptide processing |	GO:0016887 ATPase activity | GO:0008237 metallopeptidase activity |	GO:0005745 m-AAA complex | GO:0005886 plasma membrane |
orf19.167						Predicted ORF from Assembly 19; merged with orf19.166 in Assembly 20
orf19.1670	0.98084	1.08647	0.982262	0.966569	BRO1	Protein involved in transport from multivesicular body to vacuole; similar to S. cerevisiae Bro1p, which is a class E vacuolar protein sorting (VPS) factor; not involved in RIM101 pathway; macrophage/pseudohyphal-repressed	GO:0006623 protein targeting to vacuole | GO:0045324 late endosome to vacuole transport | GO:0007165 signal transduction | GO:0007584 response to nutrient | GO:0043328 protein targeting to vacuole during ubiquitin-dependent protein catabolic process via the MVB pathway | GO:0016579 protein deubiquitination |	GO:0004843 ubiquitin-specific protease activity |	GO:0000815 ESCRT III complex | GO:0005624 membrane fraction |
orf19.1671	0.945141	0.963892	0.791404	1.34492	UTR2	Putative glycosidase; cell wall; role in adhesion; required for hyphal growth on Spider (not serum) medium; chitin-binding, glycosyl hydrolase, GPI anchor domains; induced during cell wall regeneration; mRNA detected in yeast-form cells	GO:0044406 adhesion to host | GO:0009405 pathogenesis | GO:0030448 hyphal growth | GO:0007047 cell wall organization |		GO:0009986 cell surface | GO:0030428 cell septum | GO:0009277 fungal-type cell wall | GO:0030446 hyphal cell wall | GO:0030445 yeast-form cell wall | GO:0000144 cellular bud neck septin ring | GO:0005624 membrane fraction | GO:0046658 anchored to plasma membrane |
orf19.1672	1.01964	1.0048	0.717981	1.42334		Predicted ORF in Assemblies 19, 20 and 21	GO:0006888 ER to Golgi vesicle-mediated transport | GO:0006890 retrograde vesicle-mediated transport, Golgi to ER |		GO:0030126 COPI vesicle coat |
orf19.1673	1.39298	1.50119	1.27529	1.31087	PPT1	Protein described as serine/threonine phosphatase; transcriptionally regulated by iron; expression greater in high iron	GO:0006468 protein amino acid phosphorylation | GO:0006470 protein amino acid dephosphorylation |	GO:0004722 protein serine/threonine phosphatase activity |	GO:0005634 nucleus | GO:0005737 cytoplasm |
orf19.1674	1.05545	1.07642	0.85912	1.20059	CDC53	Cullin, a scaffold subunit of the SCF ubiquitin-ligase complexes; depletion leads to increased filamentous growth and premature cell death	GO:0042787 protein ubiquitination during ubiquitin-dependent protein catabolic process | GO:0000086 G2/M transition of mitotic cell cycle | GO:0031146 SCF-dependent proteasomal ubiquitin-dependent protein catabolic process | GO:0000082 G1/S transition of mitotic cell cycle | GO:0010570 regulation of filamentous growth | GO:0006521 regulation of cellular amino acid metabolic process |	GO:0004842 ubiquitin-protein ligase activity | GO:0005198 structural molecule activity | GO:0003688 DNA replication origin binding | GO:0030674 protein binding, bridging |	GO:0000152 nuclear ubiquitin ligase complex | GO:0019005 SCF ubiquitin ligase complex |
orf19.1675	0.923916	0.818514	0.731826	0.911914		Predicted ORF in Assemblies 19, 20 and 21
orf19.1676	1.22809	1.32282	1.26566	0.853924		Predicted ORF in Assemblies 19, 20 and 21
orf19.1677	0.903111	1.21671	0.874184	1.04704		Predicted ORF in Assemblies 19, 20 and 21; possibly spurious ORF (Annotation Working Group prediction)
orf19.1678	1.02888	0.983564	1.03946	1.0029		Predicted ORF in Assemblies 19, 20 and 21
orf19.1679	1.18941	1.41543	0.927546	1.14591		Predicted ORF in Assemblies 19, 20 and 21
orf19.168	1.06739	1.05612	1.23555	1.06645		Predicted ORF in Assemblies 19, 20 and 21	GO:0031126 snoRNA 3'-end processing | GO:0000467 exonucleolytic trimming to generate mature 3'-end of 5.8S rRNA from tricistronic rRNA transcript (SSU-rRNA, 5.8S rRNA, LSU-rRNA) | GO:0034475 U4 snRNA 3'-end processing | GO:0000292 RNA fragment catabolic process |	GO:0000175 3'-5'-exoribonuclease activity |	GO:0000177 cytoplasmic exosome (RNase complex) | GO:0005730 nucleolus | GO:0000176 nuclear exosome (RNase complex) |
orf19.1680	1.42583	1.30347	1.53739	1.07132		Predicted ORF in Assemblies 19, 20 and 21; protein detected by mass spec in stationary phase cultures	GO:0006314 intron homing |	GO:0046961 proton-transporting ATPase activity, rotational mechanism | GO:0004520 endodeoxyribonuclease activity |	GO:0000221 vacuolar proton-transporting V-type ATPase, V1 domain |
orf19.1681	1.28601	1.28534	0.88747	1.44798		Predicted ORF in Assemblies 19, 20 and 21
orf19.1682	1.17032	1.16232	1.38687	0.972706		Predicted ORF in Assemblies 19, 20 and 21; repressed by nitric oxide			GO:0005624 membrane fraction |
orf19.1683	1.36788	1.40452	1.1516	1.50294	PPH21	Putative protein phosphatase of the Type 2A-related family (serine/threonine-specific), similar to S. cerevisiae Pph21p; caspofungin repressed	GO:0007117 budding cell bud growth | GO:0007015 actin filament organization | GO:0006412 translation | GO:0007094 mitotic cell cycle spindle assembly checkpoint | GO:0000082 G1/S transition of mitotic cell cycle |		GO:0000159 protein phosphatase type 2A complex |
orf19.1684	0.927088	0.873847	1.07769	1.15123		Predicted ORF in Assemblies 19, 20 and 21
orf19.1685	1.03624	1.08622	1.14456	0.952794		Predicted zinc-finger protein of unknown function			GO:0005634 nucleus |
orf19.1686	0.937151	1.01515	0.835685	0.891259		Predicted ORF in Assemblies 19, 20 and 21
orf19.1687	0.682009	0.616301	0.518457	0.651329		Predicted ORF in Assemblies 19, 20 and 21	GO:0000466 maturation of 5.8S rRNA from tricistronic rRNA transcript (SSU-rRNA, 5.8S rRNA, LSU-rRNA) | GO:0042273 ribosomal large subunit biogenesis | GO:0000463 maturation of LSU-rRNA from tricistronic rRNA transcript (SSU-rRNA, 5.8S rRNA, LSU-rRNA) | GO:0000390 spliceosome disassembly | GO:0000462 maturation of SSU-rRNA from tricistronic rRNA transcript (SSU-rRNA, 5.8S rRNA, LSU-rRNA) |	GO:0031202 RNA splicing factor activity, transesterification mechanism | GO:0004004 ATP-dependent RNA helicase activity |	GO:0005681 spliceosomal complex | GO:0005739 mitochondrion | GO:0030686 90S preribosome |
orf19.169	0.958839	0.860138	0.991278	0.958037	CHO2	Putative phosphatidyl-ethanolamine N-methyltransferase; fungal-specific (no human or murine homolog); amphotericin B repressed	GO:0006656 phosphatidylcholine biosynthetic process |	GO:0004481 methylene-fatty-acyl-phospholipid synthase activity | GO:0004608 phosphatidylethanolamine N-methyltransferase activity |	GO:0005783 endoplasmic reticulum |
orf19.1690	0.988505	0.993643	1.21801	1.13798	TOS1	Protein described as similar to alpha agglutinin anchor subunit; exogenously expressed protein is a substrate for Kex2p processing in vitro; fluconazole-induced; transcription is induced in response to alpha pheromone in SpiderM medium	GO:0042493 response to drug |		GO:0009277 fungal-type cell wall | GO:0000324 fungal-type vacuole | GO:0030446 hyphal cell wall | GO:0005576 extracellular region |
orf19.1691	0.688737	0.776695	0.541074	1.34504		Predicted ORF in Assemblies 19, 20 and 21; fluconazole-induced; filament induced; Hog1p-induced; regulated by Nrg1p, Tup1p; increased expression in response to prostaglandins			GO:0005886 plasma membrane |
orf19.1693	0.874644	0.787227	0.659088	0.726299	CAS4	Protein of RAM cell wall integrity signaling network; role in cell separation, azole sensitivity; required for hyphal growth; insertion mutation near 3' end of gene causes increase in caspofungin sensitivity; pheromone/hyphal induced	GO:0006355 regulation of transcription, DNA-dependent | GO:0007047 cell wall organization | GO:0042493 response to drug | GO:0007163 establishment or maintenance of cell polarity | GO:0030447 filamentous growth | GO:0000920 cell separation during cytokinesis | GO:0000903 cell morphogenesis during vegetative growth | GO:0007114 cell budding |	GO:0003700 transcription factor activity |	GO:0043332 mating projection tip | GO:0005933 cellular bud | GO:0005739 mitochondrion | GO:0000131 incipient cellular bud site |
orf19.1694						Putative transcription factor with zinc finger DNA-binding motif; merged with orf19.1693 in Assembly 20
orf19.1697	1.24497	1.21811	1.14789	1.41199		Predicted ORF in Assemblies 19, 20 and 21			GO:0005737 cytoplasm | GO:0005840 ribosome |
orf19.1698	1.25815	1.07168	1.04317	1.15672		Predicted ORF in Assemblies 19, 20 and 21	GO:0030036 actin cytoskeleton organization |		GO:0030479 actin cortical patch |
orf19.1699	0.866412	0.92926	0.996061	1.10836	BZZ1	Protein similar to S. cerevisiae Bzz1p, which is an SH3 domain protein involved in the regulation of actin polymerization	GO:0009651 response to salt stress | GO:0006897 endocytosis | GO:0007015 actin filament organization |		GO:0043332 mating projection tip | GO:0030479 actin cortical patch |
orf19.17	0.881813	1.00832	0.896477	1.19105	SCP1	Predicted ORF in Assemblies 19, 20 and 21; constitutive expression independent of MTL or white-opaque status	GO:0001300 chronological cell aging | GO:0007015 actin filament organization |	GO:0051015 actin filament binding | GO:0030674 protein binding, bridging |	GO:0030479 actin cortical patch |
orf19.170						Predicted ORF from Assembly 19; flucytosine induced; downregulated in core stress response; merged with orf19.171 in Assembly 20
orf19.1700	0.988745	0.992948	0.918811	0.723271	RPS7A	Predicted ribosomal protein; genes encoding cytoplasmic ribosomal subunits, translation factors, and tRNA synthetases are downregulated upon phagocytosis by murine macrophage	GO:0006412 translation | GO:0042254 ribosome biogenesis |	GO:0003735 structural constituent of ribosome |	GO:0032040 small-subunit processome | GO:0030686 90S preribosome |
orf19.1701	1.14169	1.03733	1.33261	0.698369	RKI1	Predicted ORF in Assemblies 19, 20 and 21	GO:0008615 pyridoxine biosynthetic process | GO:0006098 pentose-phosphate shunt |	GO:0004751 ribose-5-phosphate isomerase activity |	GO:0005634 nucleus | GO:0005737 cytoplasm |
orf19.1702	1.41659	1.11676	1.00402	1.10062	ARF3	Transcription is filament induced; Tup1p regulated (see Locus History Note for Assembly 19 correction)	GO:0006886 intracellular protein transport |	GO:0003924 GTPase activity |
orf19.1704	1.12205	1.09547	1.00609	1.32677	FOX3	Putative peroxisomal 3-oxoacyl CoA thiolase; expression is regulated upon white-opaque switching	GO:0006635 fatty acid beta-oxidation |	GO:0003988 acetyl-CoA C-acyltransferase activity |	GO:0005782 peroxisomal matrix |
orf19.1706	0.951256	1.02295	0.609153	1.28354	MET18	Predicted ORF in Assemblies 19, 20 and 21; Plc1p-regulated	GO:0006289 nucleotide-excision repair | GO:0006555 methionine metabolic process | GO:0006366 transcription from RNA polymerase II promoter |	GO:0003700 transcription factor activity | GO:0003702 RNA polymerase II transcription factor activity |	GO:0005654 nucleoplasm |
orf19.1707	1.06096	1.10376	0.942416	0.998824		Predicted ORF in Assemblies 19, 20 and 21
orf19.1708	1.21226	1.28539	1.56947	1.21		Predicted ORF in Assemblies 19, 20 and 21			GO:0005730 nucleolus |
orf19.1709	1.99993	1.3273	1.7242	1.1257		Predicted ORF in Assemblies 19, 20 and 21; alkaline downregulated; shows colony morphology-related gene regulation by Ssn6p
orf19.171	0.573555	0.556912	0.672441	0.416876	DBP2	Predicted ORF in Assemblies 19, 20 and 21; flucytosine induced; downregulated in core stress response	GO:0006364 rRNA processing | GO:0000184 nuclear-transcribed mRNA catabolic process, nonsense-mediated decay |	GO:0003724 RNA helicase activity |	GO:0005935 cellular bud neck | GO:0005739 mitochondrion | GO:0005634 nucleus |
orf19.1710	1.45612	1.23634	1.05228	1.2677		Protein described as NADH-ubiquinone oxidoreductase; identified in detergent-resistant membrane fraction (possible lipid raft component); predicted N-terminal acetylation; repressed by nitric oxide			GO:0005624 membrane fraction | GO:0005886 plasma membrane |
orf19.1711	1.09589	1.27954	1.00836	1.4297	END3	Regulated by Gcn4p; induced in response to amino acid starvation (3-aminotriazole treatment)	GO:0007121 bipolar cellular bud site selection | GO:0006897 endocytosis | GO:0007015 actin filament organization | GO:0000147 actin cortical patch assembly | GO:0030476 ascospore wall assembly |	GO:0008093 cytoskeletal adaptor activity | GO:0030674 protein binding, bridging |	GO:0030479 actin cortical patch | GO:0043332 mating projection tip |
orf19.1712	1.11134	1.09042	1.18839	1.01764	GEA2	Protein described as an ARF GTP/GDP exchange factor; transcriptionally regulated by iron; expression greater in low iron	GO:0006888 ER to Golgi vesicle-mediated transport | GO:0033363 secretory granule organization | GO:0030036 actin cytoskeleton organization | GO:0006891 intra-Golgi vesicle-mediated transport | GO:0006890 retrograde vesicle-mediated transport, Golgi to ER |	GO:0005086 ARF guanyl-nucleotide exchange factor activity |	GO:0005798 Golgi-associated vesicle | GO:0000137 Golgi cis cisterna | GO:0019898 extrinsic to membrane |
orf19.1713						Protein described as an ARF GTP/GDP exchange factor; transcriptionally regulated by iron; expression greater in low iron; merged with orf19.1712 in Assembly 20
orf19.1714	1.35383	1.33346	1.16126	0.945556	PGA44	Putative GPI-anchored protein of unknown function			GO:0009986 cell surface |
orf19.1715	0.878287	1.05116	0.880753	1.06728	IRO1	Putative transcription factor; role in iron utilization, pathogenesis; both IRO1 and adjacent URA3 are mutated in strain CAI4; suppresses S. cerevisiae aft1 mutant low-iron growth defect; hyphal-induced; reports differ about iron regulation	GO:0009405 pathogenesis | GO:0006879 cellular iron ion homeostasis | GO:0030447 filamentous growth |
orf19.1716	1.07698	1.09938	1.10352	0.972202	URA3	Orotidine-5'-phosphate decarboxylase, enzyme of pyrimidine biosynthesis; gene used as a molecular genetic marker, but decreased expression when integrated at ectopic chromosomal locations can cause defects in hyphal growth and virulence	GO:0046109 uridine biosynthetic process | GO:0009405 pathogenesis | GO:0044406 adhesion to host | GO:0019856 pyrimidine base biosynthetic process | GO:0030447 filamentous growth | GO:0006207 'de novo' pyrimidine base biosynthetic process | GO:0006222 UMP biosynthetic process |	GO:0004590 orotidine-5'-phosphate decarboxylase activity |	GO:0005829 cytosol | GO:0005625 soluble fraction |
orf19.1717	0.663458	0.573926	0.657122	0.747112		Predicted ORF in Assemblies 19, 20 and 21
orf19.1718	0.760632	0.803324	0.75976	0.920746		Predicted zinc-finger protein of unknown function; decreased transcription is observed upon fluphenazine treatment
orf19.1719	1.12433	0.894403	0.839951	1.0884	SGA1	Putative glucoamylase; fungal-specific (no human or murine homolog)	GO:0005980 glycogen catabolic process |	GO:0004339 glucan 1,4-alpha-glucosidase activity |	GO:0000324 fungal-type vacuole |
orf19.172	1.1971	1.40314	1.32229	1.01834	RPC19	Predicted ORF in Assemblies 19, 20 and 21; transcription is upregulated in both intermediate and mature biofilms	GO:0006383 transcription from RNA polymerase III promoter | GO:0006360 transcription from RNA polymerase I promoter |	GO:0003899 DNA-directed RNA polymerase activity |	GO:0005666 DNA-directed RNA polymerase III complex | GO:0005736 DNA-directed RNA polymerase I complex |
orf19.1720	1.29194	1.15447	1.21408	1.24507		Predicted ORF in Assemblies 19, 20 and 21	GO:0006312 mitotic recombination |	GO:0004386 helicase activity |
orf19.1721	1.35257	1.02487	1.23703	1.29129	NCE103	Carbonic anhydrase involved in the conversion of carbon dioxide to bicarbonate; essential for pathogenesis in host niches with limited CO2, wild-type white-opaque switching; biofilm induced; activated by Mnl1p under weak acid stress	GO:0006979 response to oxidative stress | GO:0045595 regulation of cell differentiation |	GO:0004089 carbonate dehydratase activity |	GO:0005634 nucleus | GO:0005737 cytoplasm |
orf19.1722	1.14063	1.18817	1.03541	1.29982		Predicted ORF in Assemblies 19, 20 and 21
orf19.1723	1.70515	1.42285	2.06434	2.26133		Predicted ORF in Assemblies 19, 20 and 21	GO:0014074 response to purine |		GO:0005634 nucleus | GO:0005737 cytoplasm |
orf19.1724	1.27684	1.03826	1.26407	1.02506		Predicted ORF in Assemblies 19, 20 and 21; induced by nitric oxide in yhb1 mutant
orf19.1725	0.664969	0.859151	1.05876	0.810531		Predicted ORF in Assemblies 19, 20 and 21
orf19.1727	0.881161	1.03015	1.13241	0.96308	PMC1	Vacuolar calcium P-type ATPase; transcription is regulated by calcineurin and fluconazole; mutant shows increased resistance to fluconazole or lithium, and increased sensitivity to calcium	GO:0006874 cellular calcium ion homeostasis | GO:0042493 response to drug | GO:0006816 calcium ion transport | GO:0055085 transmembrane transport |	GO:0005388 calcium-transporting ATPase activity |	GO:0000329 fungal-type vacuole membrane |
orf19.1728	0.835524	0.795319	1.05722	1.03315		Predicted ORF in Assemblies 19, 20 and 21
orf19.1729	0.686434	0.920974	0.887984	0.796865		Putative transcription factor with zinc finger DNA-binding motif; possibly spurious ORF (Annotation Working Group prediction)	GO:0006355 regulation of transcription, DNA-dependent |	GO:0003700 transcription factor activity |
orf19.173	0.55031	0.533128	0.715685	0.804749		Putative transcription factor with zinc finger DNA-binding motif; transcriptionally activated by Mnl1p under weak acid stress	GO:0009743 response to carbohydrate stimulus | GO:0006355 regulation of transcription, DNA-dependent |	GO:0016563 transcription activator activity | GO:0003700 transcription factor activity |	GO:0005634 nucleus |
orf19.1730	0.833103	0.909666	0.774159	0.874811		Predicted ORF in Assemblies 19, 20 and 21	GO:0006338 chromatin remodeling |		GO:0031011 Ino80 complex |
orf19.1731						Predicted ORF from Assembly 19; merged with orf19.1730 in Assembly 20
orf19.1732	0.729067	0.796975	0.82287	0.734648		Predicted ORF from Assembly 19; downregulated in core stress response; merged with orf19.3159 in Assembly 20
orf19.1733						Predicted ORF from Assembly 19; downregulated in core stress response; merged with orf19.3159 in Assembly 20
orf19.1734	0.931838	0.944888	0.939924	1.01819		Predicted ORF in Assemblies 19, 20 and 21; heterozygous null mutant displays sensitivity to virgineone	GO:0006348 chromatin silencing at telomere | GO:0010552 positive regulation of gene-specific transcription from RNA polymerase II promoter | GO:0006281 DNA repair | GO:0042766 nucleosome mobilization | GO:0006366 transcription from RNA polymerase II promoter |	GO:0016887 ATPase activity | GO:0043140 ATP-dependent 3'-5' DNA helicase activity |	GO:0031011 Ino80 complex |
orf19.1735	1.20591	1.00627	1.10772	0.99282		Predicted ORF in Assemblies 19, 20 and 21
orf19.1736	0.9292	0.951961	0.800749	0.987247		Predicted ORF in Assemblies 19, 20 and 21
orf19.1737	0.965459	1.06498	0.89149	1.13845		Predicted ORF in Assemblies 19, 20 and 21; possibly spurious ORF (Annotation Working Group prediction)
orf19.1738	1.00809	1.02915	1.08902	1.98308	UGP1	Protein similar to UTP-glucose-1-phosphaturidyl transferase; localizes to cell surface of yeast-form cells, but not hyphal cells; Hog1p-downregulated; protein detected by mass spec in stationary phase cultures	GO:0006486 protein amino acid glycosylation | GO:0006078 1,6-beta-glucan biosynthetic process | GO:0005978 glycogen biosynthetic process | GO:0006011 UDP-glucose metabolic process | GO:0005992 trehalose biosynthetic process |	GO:0003983 UTP |	GO:0030445 yeast-form cell wall | GO:0009986 cell surface | GO:0001950 plasma membrane enriched fraction | GO:0005737 cytoplasm |
orf19.1738.1	1.18475	1.22022	1.13838	1.2683		ORF Predicted by Annotation Working Group	GO:0007023 post-chaperonin tubulin folding pathway | GO:0000226 microtubule cytoskeleton organization |	GO:0051087 chaperone binding | GO:0048487 beta-tubulin binding |	GO:0005737 cytoplasm |
orf19.174						Predicted ORF from Assembly 19; merged with orf19.173 in Assembly 20
orf19.1741	1.08417	1.18487	1.04154	1.17022		Predicted ORF in Assemblies 19, 20 and 21	GO:0030476 ascospore wall assembly |	GO:0003824 catalytic activity |
orf19.1742	0.924032	0.807832	0.858299	0.984237	HEM3	Hydroxymethylbilane synthase (uroporphyrinogen I synthase); catalyzes conversion of 4-porphobilinogen to hydroxymethylbilane, the third step in the heme biosynthetic pathway; transcription greater in high iron, CO2; alkaline downregulated	GO:0006783 heme biosynthetic process | GO:0009405 pathogenesis |	GO:0004418 hydroxymethylbilane synthase activity |	GO:0005634 nucleus | GO:0005737 cytoplasm |
orf19.1743	1.6403	1.552	1.74245	1.54509	ACS1	Putative acetyl-CoA synthetase, similar to S. cerevisiae Acs1p; upregulated in the presence of human neutrophils; fluconazole-downregulated; regulated by Nrg1p and Mig1p; shows colony morphology-related gene regulation by Ssn6p	GO:0006085 acetyl-CoA biosynthetic process | GO:0019654 acetate fermentation | GO:0016573 histone acetylation |	GO:0003987 acetate-CoA ligase activity |	GO:0005829 cytosol | GO:0005739 mitochondrion |
orf19.1744	0.751955	0.77241	0.61181	1.02628	HEM4	Protein described as uroporphyrinogen III synthase; transcriptionally regulated by iron; expression greater in high iron or elevated CO2; alkaline downregulated	GO:0006783 heme biosynthetic process |	GO:0004852 uroporphyrinogen-III synthase activity |
orf19.1745	0.380437	0.468358	0.739408	0.905431		Predicted ORF in Assemblies 19, 20 and 21; possibly spurious ORF (Annotation Working Group prediction)
orf19.1746	0.577454	0.620075	0.751217	0.833515		Predicted ORF in Assemblies 19, 20 and 21; similar to S. cerevisiae meiosis-specific, spore-wall-localized protein Ssp2p, which is required for wild-type formation of outer spore wall in S. cerevisiae
orf19.1747	1.04648	1.16729	1.0625	1.36158	KIP2	Protein similar to S. cerevisiae Kip2p; transcription is repressed in response to alpha pheromone in SpiderM medium; periodic mRNA expression, peak at cell-cycle G2/M phase	GO:0007026 negative regulation of microtubule depolymerization | GO:0030473 nuclear migration along microtubule | GO:0000092 mitotic anaphase B |	GO:0003777 microtubule motor activity |	GO:0005739 mitochondrion | GO:0005881 cytoplasmic microtubule |
orf19.1748	0.872903	1.02059	0.969922	0.936686		Predicted ORF in Assemblies 19, 20 and 21; shows colony morphology-related gene regulation by Ssn6p
orf19.175	1.24708	1.2966	1.30834	1.2565		Predicted ORF in Assemblies 19, 20 and 21	GO:0006350 transcription | GO:0007130 synaptonemal complex assembly |	GO:0003700 transcription factor activity |	GO:0000795 synaptonemal complex |
orf19.1750	0.657954	0.741217	0.989448	0.817399		Predicted ORF in Assemblies 19, 20 and 21; similar to mammalian SR-like RNA splicing factor; gene has intron; significant changes made to ORF with coordinate updates (see Locus History)
orf19.1751	0.652831	0.670892	0.596731	0.853473	SPT23	Protein involved in regulation of unsaturated fatty acid biosynthesis; controls the expression of the Ole1p delta-9-fatty acid desaturase	GO:0006633 fatty acid biosynthetic process | GO:0009409 response to cold | GO:0045944 positive regulation of transcription from RNA polymerase II promoter |	GO:0016563 transcription activator activity | GO:0003677 DNA binding |	GO:0005624 membrane fraction | GO:0005625 soluble fraction | GO:0005789 endoplasmic reticulum membrane |
orf19.1753	0.922844	0.91969	0.719553	0.931504	PUS7	Protein similar to S. cerevisiae tRNA modification protein; induced upon biofilm formation	GO:0031119 tRNA pseudouridine synthesis | GO:0000455 enzyme-directed rRNA pseudouridine synthesis | GO:0031120 snRNA pseudouridine synthesis |	GO:0009982 pseudouridine synthase activity |	GO:0005634 nucleus |
orf19.1754	1.47435	1.34457	1.4744	0.821624		Predicted ORF in Assemblies 19, 20 and 21	GO:0007165 signal transduction | GO:0006468 protein amino acid phosphorylation |	GO:0004683 calmodulin-dependent protein kinase activity |	GO:0005737 cytoplasm |
orf19.1755	0.954103	0.874159	0.689178	1.13966		Predicted ORF in Assemblies 19, 20 and 21	GO:0030437 ascospore formation | GO:0006355 regulation of transcription, DNA-dependent | GO:0006354 RNA elongation | GO:0016571 histone methylation |	GO:0046975 histone methyltransferase activity (H3-K36 specific) |	GO:0005634 nucleus |
orf19.1756	0.983204	0.829309	1.12756	0.957613	GPD1	Protein similar to S. cerevisiae glycerol-3-phosphate dehydrogenase (enzyme of glycerol biosynthesis); biofilm-induced expression; regulated by Efg1p; regulated by Tsa1p, Tsa1Bp under H2O2 stress conditions	GO:0006071 glycerol metabolic process | GO:0006973 intracellular accumulation of glycerol | GO:0006116 NADH oxidation |	GO:0004367 glycerol-3-phosphate dehydrogenase (NAD+) activity |	GO:0005829 cytosol | GO:0005777 peroxisome |
orf19.1757	1.17532	1.2636	1.0776	1.1362		Putative transcription factor with zinc finger DNA-binding motif; transcription is upregulated in clinical isolates from HIV+ patients with oral candidiasis	GO:0006355 regulation of transcription, DNA-dependent |	GO:0003700 transcription factor activity |
orf19.1759	1.16595	1.22951	1.3598	1.17373	PHO23	Protein not essential for viability; similar to S. cerevisiae Pho23p, which is a probable component of the Rpd3 histone deacetylase complex	GO:0016575 histone deacetylation |	GO:0035064 methylated histone residue binding | GO:0004407 histone deacetylase activity |	GO:0033698 Rpd3L complex | GO:0070210 Rpd3L-Expanded complex |
orf19.176	0.574157	0.69333	0.648123	0.676917	OPT4	Oligopeptide transporter; detected at germ tube plasma membrane by mass spectrometry; transcriptionally induced upon phagocytosis by macrophage; fungal-specific (no human or murine homolog); merged with orf19.2292 in Assembly 20	GO:0006857 oligopeptide transport | GO:0019740 nitrogen utilization |	GO:0015198 oligopeptide transporter activity |	GO:0005886 plasma membrane |
orf19.1760	1.16901	1.13366	0.760782	1.14171	RAS1	RAS signal transduction GTPase; regulates cAMP and MAP kinase pathways; role in hyphal induction, virulence, apoptosis, heat-shock sensitivity; nonessential; glutamine-rich C terminus; complements viability of S. cerevisiae ras1 ras2 mutant	GO:0009408 response to heat | GO:0030448 hyphal growth | GO:0007265 Ras protein signal transduction | GO:0044413 avoidance of host defenses | GO:0009405 pathogenesis | GO:0009749 response to glucose stimulus | GO:0019933 cAMP-mediated signaling | GO:0007190 activation of adenylate cyclase activity | GO:0043065 positive regulation of apoptosis | GO:0030437 ascospore formation | GO:0007124 pseudohy…	GO:0003924 GTPase activity | GO:0005525 GTP binding |	GO:0005886 plasma membrane | GO:0001950 plasma membrane enriched fraction |
orf19.1761	1.22576	1.38016	1.38993	1.22478		Predicted ORF in Assemblies 19, 20 and 21	GO:0006487 protein amino acid N-linked glycosylation |	GO:0004579 dolichyl-diphosphooligosaccharide-protein glycotransferase activity |	GO:0008250 oligosaccharyltransferase complex |
orf19.1762	1.34655	1.23936	1.12978	1.15057	OCA1	Putative protein phosphatase of the PTP family (tyrosine-specific), similar to S. cerevisiae Oca1p; mutant shows virulence defect; not essential for viability	GO:0006470 protein amino acid dephosphorylation |	GO:0004725 protein tyrosine phosphatase activity |
orf19.1763	0.89393	0.995981	1.04693	0.912217	IFR1	Predicted ORF in Assemblies 19, 20 and 21; induced by nitric oxide
orf19.1764	1.29436	1.42108	1.44154	1.3291		Predicted ORF in Assemblies 19, 20 and 21
orf19.1765	0.660565	0.928572	0.807854	0.913272		Predicted ORF in Assemblies 19, 20 and 21
orf19.1766	1.20832	1.02847	1.10345	1.5993		Predicted ORF in Assemblies 19, 20 and 21
orf19.1767	1.13708	1.12091	0.89291	1.10979		Predicted ORF in Assemblies 19, 20 and 21	GO:0016578 histone deubiquitination |	GO:0004843 ubiquitin-specific protease activity |	GO:0046695 SLIK (SAGA-like) complex | GO:0000124 SAGA complex |
orf19.1768	1.10702	1.22864	1.13926	1.13839		Predicted ORF in Assemblies 19, 20 and 21
orf19.1769	1.03587	1.18066	1.01425	1.34347		Predicted ORF in Assemblies 19, 20 and 21	GO:0006457 protein folding | GO:0007329 positive regulation of transcription from RNA polymerase II promoter by pheromones |	GO:0031683 G-protein beta/gamma-subunit binding | GO:0003779 actin binding |	GO:0005737 cytoplasm |
orf19.177	1.21528	1.12777	0.905839	0.890853		Predicted ORF in Assemblies 19, 20 and 21	GO:0000753 cellular morphogenesis during conjugation with cellular fusion | GO:0030010 establishment of cell polarity |	GO:0005515 protein binding |	GO:0000131 incipient cellular bud site | GO:0005935 cellular bud neck |
orf19.1770	0.988191	0.992253	1.5016	1.07487	CYC1	Cytochrome c; complements defects of an S. cerevisiae cyc1 cyc7 double mutant; transcriptionally regulated by iron; expression greater in high iron; alkaline downregulated; repressed by nitric oxide	GO:0006122 mitochondrial electron transport, ubiquinol to cytochrome c | GO:0006123 mitochondrial electron transport, cytochrome c to oxygen |	GO:0009055 electron carrier activity |	GO:0005739 mitochondrion | GO:0005758 mitochondrial intermembrane space |
orf19.1771	1.11024	0.843783	0.855828	1.32452		Predicted ORF in Assemblies 19, 20 and 21
orf19.1772	1.00317	1.02514	1.23254	0.74513		Predicted ORF in Assemblies 19, 20 and 21
orf19.1773	0.908164	0.949707	0.938993	0.740742	RAP1	Protein similar to (but shorter than) S. cerevisiae Rap1p, a transcriptional regulator that binds telomeres and regulatory sequences; binds DNA; represses hyphal growth under yeast-favoring conditions	GO:0030447 filamentous growth |	GO:0003677 DNA binding |
orf19.1774	0.324199	0.201129	0.507577	0.464641		Predicted ORF in Assemblies 19, 20 and 21; transcription is upregulated in an RHE model of oral candidiasis; virulence-group-correlated expression	GO:0042183 formate catabolic process |	GO:0008863 formate dehydrogenase activity |
orf19.1775						Predicted ORF from Assembly 19; merged with orf19.1774 in Assembly 20
orf19.1776	0.862776	0.905924	1.01632	0.9265		Predicted ORF in Assemblies 19, 20 and 21	GO:0015937 coenzyme A biosynthetic process |		GO:0005634 nucleus | GO:0005737 cytoplasm |
orf19.1777	1.44475	1.4301	1.58749	1.11904		Predicted ORF in Assemblies 19, 20 and 21	GO:0016579 protein deubiquitination |	GO:0004843 ubiquitin-specific protease activity |
orf19.1778	1.09083	0.888769	0.926325	0.89435		Predicted ORF in Assemblies 19, 20 and 21
orf19.1779	0.988306	0.992575	0.997312	0.846339	MP65	Cell surface mannoprotein; mycelial antigen; possible role in cell-wall glucan metabolism; has adhesin motif; O-glycosylation but no predicted N-glycosylation; induced by heat, upon germ tube formation, wall regeneration; diagnostic marker	GO:0006073 cellular glucan metabolic process | GO:0016337 cell-cell adhesion | GO:0044416 induction by symbiont of host defense response | GO:0009405 pathogenesis | GO:0030448 hyphal growth | GO:0007155 cell adhesion | GO:0000747 conjugation with cellular fusion |	GO:0015926 glucosidase activity |	GO:0009986 cell surface | GO:0009277 fungal-type cell wall | GO:0005576 extracellular region | GO:0030445 yeast-form cell wall | GO:0005783 endoplasmic reticulum | GO:0030446 hyphal cell wall |
orf19.178	0.959164	0.880837	0.872416	0.90091		Predicted ORF in Assemblies 19, 20 and 21
orf19.1780	0.97064	0.981856	0.928317	1.02794		Predicted ORF in Assemblies 19, 20 and 21
orf19.1781						Predicted ORF from Assembly 19; removed from Assembly 20
orf19.1782	0.976322	0.997108	0.765345	0.952376		Predicted ORF in Assemblies 19, 20 and 21			GO:0005886 plasma membrane |
orf19.1782.1	1.04626	0.867754	0.839303	0.923488		ORF added to Assembly 21 based on comparative genome analysis; has intron
orf19.1783	0.924189	0.826322	0.786726	1.06174	YOR1	Protein similar to S. cerevisiae Yor1p, which is a plasma membrane transporter of the ATP-binding cassette (ABC) family involved in resistance to aureobasidin A; transcription is specific to white cell type	GO:0042493 response to drug | GO:0006810 transport |	GO:0008559 xenobiotic-transporting ATPase activity | GO:0042626 ATPase activity, coupled to transmembrane movement of substances | GO:0005524 ATP binding |	GO:0016021 integral to membrane | GO:0005624 membrane fraction | GO:0005886 plasma membrane |
orf19.1784						Protein similar to S. cerevisiae Yor1p, a plasma membrane transporter of the ATP-binding cassette (ABC) family involved in resistance to aureobasidin A; orf19.1783 and orf19.1784 may be a single ORF; merged with orf19.1783 in Assembly 20
orf19.1785	0.754439	0.636135	1.18829	1.04024		Predicted ORF in Assemblies 19, 20 and 21
orf19.1786						Predicted ORF from Assembly 19; merged with orf19.1291 in Assembly 20
orf19.1787						Predicted ORF from Assembly 19; merged with orf19.1291 in Assembly 20
orf19.1788	0.852588	0.825318	1.07756	1.55078		Predicted ORF from Assembly 19; merged with orf19.1290 in Assembly 20
orf19.1789	0.937034	1.04462	0.822106	1.14127		Predicted ORF in Assemblies 19, 20 and 21
orf19.1789.1	1.49977	1.12887	0.933223	1.56619	LYS1	Saccharopine dehydrogenase (biosynthetic); enzyme of alpha-aminoadipate lysine biosynthesis pathway; functionally complements S. cerevisiae lys1 mutation; fungal-specific (no human or murine homolog)	GO:0019878 lysine biosynthetic process via aminoadipic acid |	GO:0004754 saccharopine dehydrogenase (NAD+, L-lysine-forming) activity |	GO:0005737 cytoplasm |
orf19.179	0.597182	0.646181	0.640153	1.14449		Predicted ORF from Assembly 19; merged with orf19.2370 in Assembly 20
orf19.1790						Predicted ORF from Assembly 19; merged with orf19.1789.1 in Assembly 20
orf19.1791	0.923669	0.824417	0.595535	0.976983		Predicted ORF in Assemblies 19, 20 and 21	GO:0019048 virus-host interaction | GO:0000466 maturation of 5.8S rRNA from tricistronic rRNA transcript (SSU-rRNA, 5.8S rRNA, LSU-rRNA) | GO:0000463 maturation of LSU-rRNA from tricistronic rRNA transcript (SSU-rRNA, 5.8S rRNA, LSU-rRNA) | GO:0000027 ribosomal large subunit assembly |		GO:0005624 membrane fraction |
orf19.1792	1.04563	1.10114	1.08134	1.61194		Predicted ORF in Assemblies 19, 20 and 21	GO:0000022 mitotic spindle elongation | GO:0007091 mitotic metaphase/anaphase transition | GO:0000070 mitotic sister chromatid segregation | GO:0008054 cyclin catabolic process | GO:0016567 protein ubiquitination | GO:0032297 negative regulation of DNA replication initiation | GO:0000278 mitotic cell cycle | GO:0031145 anaphase-promoting complex-dependent proteasomal ubiquitin-dependent protein c…	GO:0004842 ubiquitin-protein ligase activity | GO:0005515 protein binding |	GO:0005680 anaphase-promoting complex |
orf19.1793	1.25106	1.11494	1.04249	1.0041		Protein not essential for viability	GO:0034727 piecemeal microautophagy of nucleus |	GO:0035091 phosphoinositide binding |	GO:0000324 fungal-type vacuole | GO:0000300 peripheral to membrane of membrane fraction | GO:0005768 endosome |
orf19.1794	1.79655	1.96036	1.6197	1.16261		Predicted ORF in Assemblies 19, 20 and 21
orf19.1795	1.30762	1.32384	1.25142	1.20056	PUF3	Protein not essential for viability; similar to S. cerevisiae Puf3p, which is an mRNA-binding protein involved in RNA catabolism	GO:0007005 mitochondrion organization | GO:0009060 aerobic respiration | GO:0008298 intracellular mRNA localization | GO:0000288 nuclear-transcribed mRNA catabolic process, deadenylation-dependent decay | GO:0051646 mitochondrion localization |	GO:0003729 mRNA binding |	GO:0032473 external side of mitochondrial outer membrane |
orf19.1795.1	1.69521	1.7552	2.24323	1.09518		ORF added to Assembly 21 based on comparative genome analysis
orf19.1796	1.18111	1.00603	0.873095	1.50069		Predicted ORF in Assemblies 19, 20 and 21	GO:0008152 metabolic process |	GO:0016616 oxidoreductase activity, acting on the CH-OH group of donors, NAD or NADP as acceptor |
orf19.1797	1.11108	1.18749	1.17072	1.27009		Predicted ORF in Assemblies 19, 20 and 21; induced upon biofilm formation; has GutQ domain, which is associated with phosphosugar binding
orf19.1798	1.35201	1.21362	0.931375	1.17604	TSC2	Putative GTPase-activating protein involved in control of filamentous growth; not essential for viability; similar to mammalian tuberin	GO:0030447 filamentous growth |	GO:0005096 GTPase activator activity |
orf19.1799	0.888995	0.719063	0.947039	0.769966		Putative general amino acid permease; fungal-specific (no human or murine homolog)	GO:0006865 amino acid transport |		GO:0005887 integral to plasma membrane |
orf19.18	0.988293	0.993355	1.13191	0.630038	IMH3	Inosine monophosphate (IMP) dehydrogenase; enzyme of GMP biosynthesis; target of mycophenolic acid and mizoribine monophosphate; antigenic during human or murine infection; soluble protein in hyphae; downregulated in core stress response	GO:0042493 response to drug | GO:0044416 induction by symbiont of host defense response | GO:0006177 GMP biosynthetic process | GO:0006183 GTP biosynthetic process |	GO:0003938 IMP dehydrogenase activity |	GO:0005625 soluble fraction | GO:0005737 cytoplasm |
orf19.180	1.16679	1.11421	1.2968	0.841011		Predicted ORF from Assembly 19; removed from Assembly 20
orf19.1800	0.405005	0.40605	0.641654	0.87206		Predicted ORF in Assemblies 19, 20 and 21	GO:0006623 protein targeting to vacuole |
orf19.1801	1.21481	1.0132	0.957305	1.06267		Predicted ORF in Assemblies 19, 20 and 21		GO:0004128 cytochrome-b5 reductase activity |	GO:0005792 microsome | GO:0005741 mitochondrial outer membrane | GO:0005886 plasma membrane |
orf19.1802	0.76305	1.08002	0.925401	1.76969		Predicted ORF in Assemblies 19, 20 and 21; decreased expression in response to prostaglandins	GO:0000288 nuclear-transcribed mRNA catabolic process, deadenylation-dependent decay | GO:0006415 translational termination |		GO:0005634 nucleus |
orf19.1803	1.34587	1.11863	0.9911	0.854959	CDC43	Beta subunit of heterodimeric protein geranylgeranyltransferase type I; GGTase I enzyme binds zinc, is Mg-dependent; Cdc42p is GGTase I substrate	GO:0018344 protein geranylgeranylation | GO:0007264 small GTPase mediated signal transduction | GO:0006874 cellular calcium ion homeostasis | GO:0018348 protein amino acid geranylgeranylation |	GO:0004662 CAAX-protein geranylgeranyltransferase activity | GO:0004871 signal transducer activity |	GO:0005953 CAAX-protein geranylgeranyltransferase complex |
orf19.1804	1.0831	1.25	1.03609	0.808771		Predicted ORF in Assemblies 19, 20 and 21	GO:0006810 transport |	GO:0005215 transporter activity |	GO:0005743 mitochondrial inner membrane | GO:0005739 mitochondrion |
orf19.1805	1.08786	1.11655	0.985885	0.676976	PEX14	Protein not essential for viability; similar to S. cerevisiae Pex14p, which is a peroxisomal protein involved in import of peroxisomal matrix proteins	GO:0016560 protein import into peroxisome matrix, docking |	GO:0030674 protein binding, bridging |	GO:0005778 peroxisomal membrane |
orf19.1806	1.37484	1.3633	1.37045	1.49874		Predicted ORF in Assemblies 19, 20 and 21; possibly spurious ORF (Annotation Working Group prediction)
orf19.1808	1.10334	1.13443	1.20257	1.33181		Putative protein of unknown function, transcription is positively regulated by Tbf1p; predicted ORF in Assemblies 19, 20 and 21
orf19.1809	1.25799	1.25785	1.12289	1.14772		Predicted 3-hydroxyacyl-CoA epimerase; upregulated upon phagocytosis; transcription is regulated by Mig1p; expression is regulated upon white-opaque switching; merged with orf19.1288 in Assembly 20
orf19.181	1.10493	1.30213	0.887024	1.45603		Predicted ORF from Assembly 19; merged with orf19.4128 in Assembly 20
orf19.1812	0.87353	0.895422	0.767224	0.899438		Predicted ORF from Assembly 19; merged with orf19.3071 in Assembly 20
orf19.1813	1.21039	1.26023	0.846257	1.47645	FLC2	Protein involved in heme uptake; putative FAD transporter, similar to S. cerevisiae Flc2p	GO:0015883 FAD transport | GO:0015886 heme transport | GO:0006457 protein folding | GO:0055085 transmembrane transport | GO:0009272 fungal-type cell wall biogenesis |	GO:0015230 FAD transmembrane transporter activity |	GO:0005783 endoplasmic reticulum |
orf19.1814	1.12629	1.14885	1.93489	0.997141		Predicted ORF in Assemblies 19, 20 and 21	GO:0009306 protein secretion | GO:0046854 phosphoinositide phosphorylation |	GO:0004430 1-phosphatidylinositol 4-kinase activity |	GO:0005739 mitochondrion | GO:0005886 plasma membrane |
orf19.1815	0.987998	0.993393	1.19055	0.633825		Predicted ORF in Assemblies 19, 20 and 21	GO:0000466 maturation of 5.8S rRNA from tricistronic rRNA transcript (SSU-rRNA, 5.8S rRNA, LSU-rRNA) | GO:0000054 ribosome export from nucleus | GO:0042273 ribosomal large subunit biogenesis | GO:0000463 maturation of LSU-rRNA from tricistronic rRNA transcript (SSU-rRNA, 5.8S rRNA, LSU-rRNA) |	GO:0043023 ribosomal large subunit binding |	GO:0030687 preribosome, large subunit precursor | GO:0005730 nucleolus | GO:0005737 cytoplasm |
orf19.1816	1.33375	1.35991	1.13368	1.02665	ALS3	Adhesin; ALS family; role in epithelial adhesion, endothelial invasiveness; allelic variation in adhesiveness; immunoprotective in mice; predicted GPI-anchor cell wall protein; macrophage, hyphal induced, pH, Nrg1p, Rfg1p, Tup1p regulated	GO:0016337 cell-cell adhesion | GO:0030260 entry into host cell | GO:0007155 cell adhesion | GO:0009405 pathogenesis | GO:0044406 adhesion to host | GO:0000752 agglutination involved in conjugation with cellular fusion | GO:0044011 single-species biofilm formation on inanimate substrate | GO:0043709 cell adhesion during single-species biofilm formation | GO:0043710 cell adhesion during multi-spec…	GO:0050839 cell adhesion molecule binding |	GO:0009277 fungal-type cell wall | GO:0009986 cell surface | GO:0030446 hyphal cell wall | GO:0030445 yeast-form cell wall | GO:0005576 extracellular region |
orf19.1817	1.06644	1.10124	0.975858	0.987564		Predicted ORF from Assembly 19; removed from Assembly 20
orf19.1818	1.09478	1.00406	0.839244	0.851114		Predicted ORF from Assembly 19; possibly spurious ORF (Annotation Working Group prediction); removed from Assembly 20
orf19.182	1.10537	1.09082	1.15859	1.05295		Predicted ORF in Assemblies 19, 20 and 21	GO:0000027 ribosomal large subunit assembly | GO:0000154 rRNA modification |	GO:0008989 rRNA (guanine-N1-)-methyltransferase activity |	GO:0005739 mitochondrion |
orf19.1820						Predicted ORF from Assembly 19; removed from Assembly 20
orf19.1821	1.22555	1.29697	0.973708	1.47216		Predicted ORF in Assemblies 19, 20 and 21; transcription is repressed in response to alpha pheromone in SpiderM medium
orf19.1822	1.91791	1.59319	1.19312	1.31593	UME6	Transcription factor; required for wild-type hyphal extension, virulence; zinc cluster DNA-binding motif; similar to S. cerevisiae Ume6p, which is a meiotic regulator; alkaline upregulated; filament induced; regulated by Nrg1p, Tup1p, RFG1p	GO:0045836 positive regulation of meiosis | GO:0007068 negative regulation of transcription, mitotic | GO:0006355 regulation of transcription, DNA-dependent | GO:0009405 pathogenesis | GO:0030448 hyphal growth |	GO:0003700 transcription factor activity |	GO:0005634 nucleus |
orf19.1823	1.16374	1.0559	0.825304	0.930626		Predicted ORF in Assemblies 19, 20 and 21; transcription is downregulated in response to treatment with ciclopirox olamine
orf19.1824	0.963489	1.04087	0.968935	1.00262	PGA50	Putative GPI-anchored protein of unknown function			GO:0009986 cell surface |
orf19.1825	1.4722	1.20995	1.32868	1.57911		Protein not essential for viability; filament induced; regulated by Nrg1p, Rfg1p, Tup1p
orf19.1826	1.00586	0.799674	1.02412	0.717862	MDM34	Putative transcription factor with zinc finger DNA-binding motif; macrophage-downregulated gene	GO:0006355 regulation of transcription, DNA-dependent |	GO:0003700 transcription factor activity |
orf19.1827	1.41714	1.50128	1.31692	1.05834		Predicted ORF in Assemblies 19, 20 and 21; transcription is induced in response to alpha pheromone in SpiderM medium
orf19.1828	0.891759	1.15336	1.03795	0.8779	BUD16	Protein similar to S. cerevisiae Bud16p; induced in response to alpha pheromone in SpiderM medium	GO:0000282 cellular bud site selection | GO:0042823 pyridoxal phosphate biosynthetic process |		GO:0005737 cytoplasm |
orf19.1829	1.49955	1.42081	1.34274	1.40164		Predicted ORF from Assembly 19; merged with orf19.2663 in Assembly 20
orf19.183	1.26914	1.03957	1.22421	0.829807	HIS3	Imidazoleglycerol-phosphate dehydratase, enzyme of histidine biosynthesis; functionally complements S. cerevisiae his3-1 mutation; hyphal-induced expression; regulated by Gcn2p and Gcn4p; fungal-specific (no human or murine homolog)	GO:0000105 histidine biosynthetic process |	GO:0004424 imidazoleglycerol-phosphate dehydratase activity |	GO:0005829 cytosol |
orf19.1830	0.589559	0.662798	0.827589	0.836732		Predicted ORF in Assemblies 19, 20 and 21
orf19.1831	0.89205	0.973676	0.982163	0.822147		Predicted ORF in Assemblies 19, 20 and 21
orf19.1832	1.48459	0.946928	0.810771	0.966995	FCY23	Putative transporter; Gcn4p-regulated; more similar to S. cerevisiae Tpn1p, which is a vitamin B6 transporter, than to purine-cytosine permeases	GO:0006810 transport | GO:0051180 vitamin transport |	GO:0005215 transporter activity | GO:0051183 vitamin transporter activity |	GO:0005886 plasma membrane |
orf19.1833	1.12565	1.16694	1.40981	0.814561		Predicted ORF in Assemblies 19, 20 and 21	GO:0031118 rRNA pseudouridine synthesis | GO:0000495 box H/ACA snoRNA 3'-end processing | GO:0031120 snRNA pseudouridine synthesis |	GO:0009982 pseudouridine synthase activity | GO:0004730 pseudouridylate synthase activity |	GO:0030686 90S preribosome | GO:0031429 box H/ACA snoRNP complex |
orf19.1834	0.920893	0.85128	0.830081	1.02236		Predicted ORF in Assemblies 19, 20 and 21	GO:0006999 nuclear pore organization | GO:0006406 mRNA export from nucleus | GO:0006609 mRNA-binding (hnRNP) protein import into nucleus | GO:0006607 NLS-bearing substrate import into nucleus |	GO:0005198 structural molecule activity |	GO:0005643 nuclear pore |
orf19.1835	0.929898	0.83279	0.943765	1.04245		Predicted ORF in Assemblies 19, 20 and 21	GO:0007121 bipolar cellular bud site selection | GO:0007015 actin filament organization | GO:0007266 Rho protein signal transduction |	GO:0005519 cytoskeletal regulatory protein binding |	GO:0000133 polarisome | GO:0030478 actin cap |
orf19.1836	1.11672	0.945958	0.975695	0.934456	APN2	Predicted ORF in Assemblies 19, 20 and 21; flucytosine induced	GO:0006284 base-excision repair |	GO:0004528 phosphodiesterase I activity | GO:0008081 phosphoric diester hydrolase activity | GO:0003906 DNA-(apurinic or apyrimidinic site) lyase activity | GO:0008311 double-stranded DNA specific 3'-5' exodeoxyribonuclease activity |
orf19.1837	1.3373	1.68816	1.93999	4.41693	TBP1	Transcription initiation factor; binds TATA box sequence, and binding does not require TFIIA; caspofungin repressed; functional homolog of S. cerevisiae and human TATA-binding proteins	GO:0006367 transcription initiation from RNA polymerase II promoter | GO:0006384 transcription initiation from RNA polymerase III promoter | GO:0006360 transcription from RNA polymerase I promoter | GO:0006383 transcription from RNA polymerase III promoter |	GO:0003700 transcription factor activity | GO:0003677 DNA binding | GO:0043565 sequence-specific DNA binding | GO:0003682 chromatin binding | GO:0042803 protein homodimerization activity | GO:0016251 general RNA polymerase II transcription factor activity | GO:0008301 DNA bending activity | GO:0003709 RNA polymerase III transcription factor activity | GO:0003701 RNA polymerase I transcription fac…	GO:0005667 transcription factor complex | GO:0000120 RNA polymerase I transcription factor complex | GO:0000126 transcription factor TFIIIB complex | GO:0005669 transcription factor TFIID complex |
orf19.1839	0.788145	0.829884	0.78459	0.599612	RPA190	Predicted ORF in Assemblies 19, 20 and 21;flucytosine induced	GO:0006360 transcription from RNA polymerase I promoter |	GO:0003899 DNA-directed RNA polymerase activity |	GO:0005736 DNA-directed RNA polymerase I complex | GO:0005730 nucleolus |
orf19.184	0.910847	0.945369	1.43124	0.819511		Predicted ORF in Assemblies 19, 20 and 21	GO:0000001 mitochondrion inheritance | GO:0000002 mitochondrial genome maintenance | GO:0006461 protein complex assembly | GO:0045040 protein import into mitochondrial outer membrane |		GO:0001401 mitochondrial sorting and assembly machinery complex | GO:0032865 Mdm10/Mdm12/Mmm1 complex |
orf19.1840	1.22886	1.24453	1.32658	1.13846		Predicted ORF in Assemblies 19, 20 and 21		GO:0008289 lipid binding |	GO:0001950 plasma membrane enriched fraction | GO:0005739 mitochondrion |
orf19.1841	0.990922	1.067	0.96848	1.04354		Predicted ORF in Assemblies 19, 20 and 21
orf19.1842	1.02075	0.98907	0.965674	1.08182		Predicted ORF in Assemblies 19, 20 and 21	GO:0007264 small GTPase mediated signal transduction | GO:0007124 pseudohyphal growth | GO:0007121 bipolar cellular bud site selection | GO:0007120 axial cellular bud site selection |	GO:0004871 signal transducer activity | GO:0005088 Ras guanyl-nucleotide exchange factor activity |	GO:0005622 intracellular |
orf19.1843	0.832758	0.861983	0.81963	0.824338	ALG6	Putative glucosyltransferase involved in cell wall mannan biosynthesis; transcription is elevated in chk1, nik1, and sln1 homozygous null mutants; repressed by nitric oxide	GO:0009060 aerobic respiration | GO:0006490 oligosaccharide-lipid intermediate assembly |	GO:0042281 dolichyl pyrophosphate Man9GlcNAc2 alpha-1,3-glucosyltransferase activity |	GO:0005783 endoplasmic reticulum |
orf19.1844	1.04096	1.21101	1.19092	1.10398		Predicted ORF in Assemblies 19, 20 and 21; similar to ferric reductase Fre10p	GO:0015892 siderophore-iron transport | GO:0015677 copper ion import |	GO:0000293 ferric-chelate reductase activity |	GO:0005886 plasma membrane |
orf19.1845						Predicted ORF from Assembly 19; merged with orf19.1844 in Assembly 20
orf19.1847	0.627323	0.545354	0.500853	0.550062	ARO10	Aromatic decarboxylase of the Ehrlich fusel oil pathway of aromatic alcohol biosynthesis; pH-regulated (alkaline downregulated); protein abundance is affected by URA3 expression in the CAI-4 strain background	GO:0000949 aromatic amino acid family catabolic process to alcohol via Ehrlich pathway | GO:0000951 methionine catabolic process to 3-methylthiopropanol | GO:0000950 branched chain family amino acid catabolic process to alcohol via Ehrlich pathway | GO:0006569 tryptophan catabolic process | GO:0006552 leucine catabolic process | GO:0006559 L-phenylalanine catabolic process |	GO:0016831 carboxy-lyase activity | GO:0050177 phenylpyruvate decarboxylase activity |	GO:0005737 cytoplasm |
orf19.1848.1	1.08497	1.18202	1.00064	1.13228		ORF Predicted by Annotation Working Group
orf19.1849	0.880293	0.900893	0.82007	0.876401		Predicted ORF in Assemblies 19, 20 and 21			GO:0005730 nucleolus |
orf19.185	1.53193	1.73189	1.67431	1.26554		Predicted ORF in Assemblies 19, 20 and 21	GO:0070124 mitochondrial translational initiation |	GO:0003735 structural constituent of ribosome |	GO:0005763 mitochondrial small ribosomal subunit |
orf19.1850	0.91772	0.974159	1.25014	0.989844	SIW14	Putative protein phosphatase of the PTP family (tyrosine-specific), similar to S. cerevisiae Siw14p; mutant shows virulence defect	GO:0007049 cell cycle | GO:0006470 protein amino acid dephosphorylation | GO:0006897 endocytosis | GO:0006950 response to stress | GO:0007015 actin filament organization |	GO:0004725 protein tyrosine phosphatase activity |	GO:0005737 cytoplasm |
orf19.1852	1.24005	1.1525	1.06974	0.872297		Predicted ORF in Assemblies 19, 20 and 21
orf19.1853	0.987961	0.993563	1.00828	1.06733	HHT2	Protein described as histone H3; farnesol regulated	GO:0006333 chromatin assembly or disassembly | GO:0010526 negative regulation of transposition, RNA-mediated |	GO:0003677 DNA binding |	GO:0000786 nucleosome | GO:0005634 nucleus |
orf19.1854	0.987941	0.993611	1.06716	1.22838	HHF22	Putative histone H4; regulated by Efg1p; flucytosine, fluconazole-induced; amphotericin B, caspofungin repressed; shows colony morphology-related gene regulation by Ssn6p	GO:0006333 chromatin assembly or disassembly | GO:0034729 histone H3-K79 methylation |	GO:0003677 DNA binding |	GO:0000786 nucleosome |
orf19.1855	0.619895	0.434221	0.464358	0.44192		Predicted membrane transporter, member of the anion:cation symporter (ACS) family, major facilitator superfamily (MFS); Gcn4p-regulated; flucytosine induced; ketoconazole-repressed; oxidative stress-induced via Cap1p	GO:0006820 anion transport |	GO:0015296 anion |	GO:0016020 membrane |
orf19.1856	0.617821	0.699719	0.84577	0.809676		Predicted ORF in Assemblies 19, 20 and 21	GO:0016575 histone deacetylation | GO:0006342 chromatin silencing |	GO:0005515 protein binding | GO:0004407 histone deacetylase activity |	GO:0033698 Rpd3L complex | GO:0070210 Rpd3L-Expanded complex |
orf19.1857	2.0353	2.45445	1.61466	2.07364		Protein not essential for viability	GO:0006358 regulation of transcription from RNA polymerase II promoter, global | GO:0006338 chromatin remodeling |	GO:0004402 histone acetyltransferase activity |	GO:0005634 nucleus |
orf19.1859	1.01499	0.871511	1.05445	1.1757		Predicted ORF from Assembly 19; removed from Assembly 20
orf19.1860	1.27566	1.21544	1.61821	1.15497	LSC2	Protein described as beta subunit of succinate-CoA ligase; transcription regulated by Mig1p and Tup1p; transcriptionally regulated by iron; expression greater in high iron; filament induced	GO:0006099 tricarboxylic acid cycle | GO:0006104 succinyl-CoA metabolic process |	GO:0004774 succinate-CoA ligase activity | GO:0004775 succinate-CoA ligase (ADP-forming) activity |	GO:0005759 mitochondrial matrix | GO:0005739 mitochondrion |
orf19.1860.1	1.2586	1.19275	1.04499	1.35436		Predicted ORF in Assemblies 19, 20 and 21
orf19.1861	0.605704	0.556938	0.942582	0.774087		Predicted ORF in Assemblies 19, 20 and 21
orf19.1862	1.2025	0.952574	1.08433	2.09428		Possible stress protein; increased transcription is associated with CDR1 and CDR2 overexpression or fluphenazine treatment; transcription regulated by Sfu1p, Nrg1p, Tup1p	GO:0016070 RNA metabolic process |		GO:0005634 nucleus | GO:0005737 cytoplasm |
orf19.1863	1.15383	0.972154	1.06576	0.798999		Predicted ORF in Assemblies 19, 20 and 21
orf19.1864	0.917393	0.948822	0.877081	1.12234		Predicted ORF in Assemblies 19, 20 and 21			GO:0005737 cytoplasm |
orf19.1865	1.10499	1.00606	1.17241	1.03747		Predicted ORF in Assemblies 19, 20 and 21	GO:0007131 reciprocal meiotic recombination |		GO:0005783 endoplasmic reticulum |
orf19.1866	1.44271	1.36264	1.04015	1.3074		Predicted ORF in Assemblies 19, 20 and 21	GO:0007035 vacuolar acidification | GO:0005977 glycogen metabolic process |	GO:0046961 proton-transporting ATPase activity, rotational mechanism |	GO:0000221 vacuolar proton-transporting V-type ATPase, V1 domain |
orf19.1867	1.16725	1.27187	1.28162	1.17211		Putative malate permease; induced during macrophage infection; regulated by Gcn2p and Gcn4p; has putative peroxisome targeting signal	GO:0015743 malate transport |	GO:0015140 malate transmembrane transporter activity |
orf19.1868	1.30374	5.9579	1.59425	18.683	RNR22	Protein described as ribonucleoside diphosphate reductase; shows colony morphology-related gene regulation by Ssn6p; RNA abundance regulated by tyrosol and cell density	GO:0006260 DNA replication |	GO:0004748 ribonucleoside-diphosphate reductase activity |	GO:0005829 cytosol |
orf19.1869						Predicted ORF from Assembly 19; removed from Assembly 20
orf19.187	1.07077	1.04446	1.23834	1.0548		Predicted ORF in Assemblies 19, 20 and 21; merged with orf19.188 in Assembly 21
orf19.1871	0.905608	0.8889	0.738264	0.729334		Predicted ORF in Assemblies 19, 20 and 21	GO:0043486 histone exchange |	GO:0004386 helicase activity | GO:0005198 structural molecule activity |	GO:0000812 Swr1 complex |
orf19.1872	1.11713	1.18446	1.24852	1.06085		Predicted ORF in Assemblies 19, 20 and 21; repressed by nitric oxide			GO:0005886 plasma membrane |
orf19.1873	1.46822	1.37127	1.69258	0.764945		Predicted ORF in Assemblies 19, 20 and 21; repressed by nitric oxide; possibly spurious ORF (Annotation Working Group prediction)
orf19.1874	0.980258	0.783519	0.801909	1.18226		Predicted ORF in Assemblies 19, 20 and 21	GO:0051598 meiotic recombination checkpoint | GO:0006468 protein amino acid phosphorylation |	GO:0004674 protein serine/threonine kinase activity |	GO:0005634 nucleus |
orf19.1875						Predicted ORF from Assembly 19; merged with orf19.1874 in Assembly 20
orf19.1876	0.940498	0.961438	0.963323	0.989516		Predicted ORF in Assemblies 19, 20 and 21
orf19.1877	0.859518	1.04938	0.977312	0.835535		Predicted ORF in Assemblies 19, 20 and 21			GO:0005634 nucleus | GO:0005737 cytoplasm |
orf19.1878	1.03597	1.06901	1.23705	1.05469		Predicted ORF in Assemblies 19, 20 and 21	GO:0006366 transcription from RNA polymerase II promoter |	GO:0016455 RNA polymerase II transcription mediator activity |	GO:0016592 mediator complex |
orf19.188	1.50572	1.43997	1.48127	1.2099		Predicted ORF in Assemblies 19, 20 and 21; merged with orf19.187 in Assembly 21
orf19.1880	0.893888	0.917926	0.972712	0.847516	HEM15	Putative ferrochelatase involved in heme biosynthesis; transcription is not regulated by iron levels and is also not affected by a yfh1 null mutation	GO:0006783 heme biosynthetic process |	GO:0004325 ferrochelatase activity |	GO:0005743 mitochondrial inner membrane |
orf19.1881	1.43362	1.49865	1.13333	1.92865		Predicted ORF in Assemblies 19, 20 and 21	GO:0046474 glycerophospholipid biosynthetic process |	GO:0047184 1-acylglycerophosphocholine O-acyltransferase activity | GO:0003841 1-acylglycerol-3-phosphate O-acyltransferase activity |	GO:0005840 ribosome | GO:0005783 endoplasmic reticulum | GO:0005792 microsome |
orf19.1883	0.91585	1.02771	1.20561	0.962994	YCS4	Predicted ORF in Assemblies 19, 20 and 21; cell-cycle regulated periodic mRNA expression	GO:0007076 mitotic chromosome condensation | GO:0043007 maintenance of rDNA | GO:0070058 tRNA gene clustering | GO:0030466 chromatin silencing at silent mating-type cassette | GO:0010032 meiotic chromosome condensation |		GO:0000799 nuclear condensin complex | GO:0005730 nucleolus |
orf19.1885	0.980477	1.13874	1.63824	1.2793	TAF4	Predicted ORF in Assemblies 19, 20 and 21; mutation confers hypersensitivity to toxic ergosterol analog	GO:0042493 response to drug | GO:0051123 RNA polymerase II transcriptional preinitiation complex assembly | GO:0006367 transcription initiation from RNA polymerase II promoter |	GO:0016986 transcription initiation factor activity |	GO:0005669 transcription factor TFIID complex |
orf19.1886	0.809684	0.958425	0.987411	1.0181	RCL1	Predicted ORF in Assemblies 19, 20 and 21; essential; downregulated during core stress response; S. cerevisiae ortholog is essential	GO:0000480 endonucleolytic cleavage in 5'-ETS of tricistronic rRNA transcript (SSU-rRNA, 5.8S rRNA, LSU-rRNA) | GO:0000472 endonucleolytic cleavage to generate mature 5'-end of SSU-rRNA from (SSU-rRNA, 5.8S rRNA, LSU-rRNA) | GO:0000447 endonucleolytic cleavage in ITS1 to separate SSU-rRNA from 5.8S rRNA and LSU-rRNA from tricistronic rRNA transcript (SSU-rRNA, 5.8S rRNA, LSU-rRNA) |	GO:0003963 RNA-3'-phosphate cyclase activity | GO:0008047 enzyme activator activity |	GO:0030686 90S preribosome | GO:0005730 nucleolus |
orf19.1887	1.25009	1.3608	1.44142	0.993664		Predicted ORF in Assemblies 19, 20 and 21	GO:0016125 sterol metabolic process |	GO:0004771 sterol esterase activity |	GO:0005811 lipid particle | GO:0016021 integral to membrane |
orf19.1888	1.6696	1.65469	1.23688	2.41797		Predicted ORF in Assemblies 19, 20 and 21	GO:0008655 pyrimidine salvage | GO:0034356 NAD biosynthesis via nicotinamide riboside salvage pathway | GO:0030433 ER-associated protein catabolic process | GO:0019358 nicotinate nucleotide salvage | GO:0046135 pyrimidine nucleoside catabolic process |	GO:0070636 nicotinic acid riboside hydrolase activity | GO:0045437 uridine nucleosidase activity | GO:0070635 nicotinamide riboside hydrolase activity | GO:0050263 ribosylpyrimidine nucleosidase activity |	GO:0005634 nucleus | GO:0005737 cytoplasm |
orf19.1889	0.989143	1.26574	1.14555	1.58115		Predicted ORF in Assemblies 19, 20 and 21; protein detected by mass spec in stationary phase cultures			GO:0005634 nucleus | GO:0005737 cytoplasm |
orf19.1890	0.680249	0.568894	0.757145	0.591245		Predicted ORF in Assemblies 19, 20 and 21	GO:0051792 medium-chain fatty acid biosynthetic process |
orf19.1891	0.987956	0.993753	1.13115	1.22835	2010-04-01	Vacuolar aspartic proteinase; mRNA abundance is equivalent in yeast-form and mycelial cells but is elevated at lower growth temperatures; upregulated in the presence of human neutrophils; detected by mass spec in stationary phase cultures	GO:0016237 microautophagy | GO:0030435 sporulation resulting in formation of a cellular spore | GO:0009267 cellular response to starvation | GO:0007039 vacuolar protein catabolic process | GO:0051603 proteolysis involved in cellular protein catabolic process |	GO:0004175 endopeptidase activity |	GO:0000324 fungal-type vacuole | GO:0005739 mitochondrion |
orf19.1892						Predicted ORF from Assembly 19; removed from Assembly 20
orf19.1893	0.937595	0.824352	1.27989	0.796389		Predicted ORF in Assemblies 19, 20 and 21
orf19.1896	1.00275	0.993331	1.55088	0.8031	SSC1	Heat shock protein; at surface of yeast-form cells, but not hyphae; antigenic; soluble in hyphae; Gcn4p-regulated; induced upon amino acid starvation (3-aminotriazole) or upon adherence to polystyrene; macrophage-downregulated protein	GO:0042026 protein refolding | GO:0032079 positive regulation of endodeoxyribonuclease activity | GO:0030150 protein import into mitochondrial matrix |	GO:0051082 unfolded protein binding | GO:0030234 enzyme regulator activity | GO:0016887 ATPase activity |	GO:0030445 yeast-form cell wall | GO:0009986 cell surface | GO:0005625 soluble fraction | GO:0001405 presequence translocase-associated import motor | GO:0042645 mitochondrial nucleoid | GO:0005886 plasma membrane |
orf19.1897	0.631831	0.720545	0.798331	0.999031		Predicted ORF in Assemblies 19, 20 and 21	GO:0006972 hyperosmotic response | GO:0001403 invasive growth in response to glucose limitation |	GO:0016563 transcription activator activity |	GO:0000228 nuclear chromosome | GO:0005634 nucleus |
orf19.1899						Predicted ORF from Assembly 19; removed from Assembly 20
orf19.19						Predicted ORF from Assembly 19; downregulated in core stress response; merged with orf19.18 in Assembly 20
orf19.190	1.53028	1.32126	1.97122	1.15697		Predicted ORF in Assemblies 19, 20 and 21
orf19.1900	0.919707	0.759833	1.04663	0.689041		Predicted ORF in Assemblies 19, 20 and 21	GO:0042254 ribosome biogenesis | GO:0007004 telomere maintenance via telomerase | GO:0006387 snRNA capping | GO:0001302 replicative cell aging | GO:0007000 nucleolus organization |	GO:0008173 RNA methyltransferase activity |	GO:0005730 nucleolus |
orf19.1901	1.16126	1.06924	1.04702	0.879981	MCM3	Predicted ORF in Assemblies 19, 20 and 21; periodic mRNA expression, peak at cell-cycle M/G1 phase	GO:0006268 DNA unwinding during replication | GO:0006348 chromatin silencing at telomere | GO:0006267 pre-replicative complex assembly | GO:0030466 chromatin silencing at silent mating-type cassette | GO:0006271 DNA strand elongation during DNA replication | GO:0006270 DNA replication initiation | GO:0000084 S phase of mitotic cell cycle |	GO:0004003 ATP-dependent DNA helicase activity | GO:0003682 chromatin binding | GO:0003688 DNA replication origin binding | GO:0016887 ATPase activity |	GO:0031261 DNA replication preinitiation complex | GO:0005737 cytoplasm | GO:0005656 pre-replicative complex | GO:0042555 MCM complex |
orf19.1902	0.936063	0.93764	1.08621	0.925764	NOC4	Predicted ORF in Assemblies 19, 20 and 21; mutation confers resistance to 5-fluorocytosine (5-FC), 5-fluorouracil (5-FU), and tubercidin (7-deazaadenosine)	GO:0042493 response to drug | GO:0042274 ribosomal small subunit biogenesis | GO:0000480 endonucleolytic cleavage in 5'-ETS of tricistronic rRNA transcript (SSU-rRNA, 5.8S rRNA, LSU-rRNA) | GO:0000472 endonucleolytic cleavage to generate mature 5'-end of SSU-rRNA from (SSU-rRNA, 5.8S rRNA, LSU-rRNA) | GO:0000447 endonucleolytic cleavage in ITS1 to separate SSU-rRNA from 5.8S rRNA and LSU-rRNA fro…		GO:0032040 small-subunit processome | GO:0030692 Noc4p-Nop14p complex |
orf19.1903	1.24513	1.01912	1.53205	1.01896		Protein similar to TOR family phosphatidylinositol kinases; mutation confers resistance to rapamycin; merged with orf19.2290 in Assembly 20
orf19.1904						Predicted ORF from Assembly 19; removed from Assembly 20
orf19.1905						Predicted ORF from Assembly 19; merged with orf19.2290 in Assembly 20
orf19.1906	2.44973	1.93229	1.65235	0.918343		Predicted ORF in Assemblies 19, 20 and 21
orf19.1907	1.07076	0.893302	0.966397	1.12163	EMC9	Protein not essential for viability, induced during the mating process			GO:0005624 membrane fraction |
orf19.191	0.715817	0.84662	1.15577	0.82966	KIC1	Member of the GCK-III subfamily of eukaryotic Ste20p kinases; in RAM cell wall integrity signaling network; role in cell separation, azole sensitivity; required for hyphal growth; constitutive expression is MTL, white-opaque independent	GO:0007047 cell wall organization | GO:0042493 response to drug | GO:0007163 establishment or maintenance of cell polarity | GO:0030447 filamentous growth | GO:0000920 cell separation during cytokinesis | GO:0000903 cell morphogenesis during vegetative growth |	GO:0016301 kinase activity |	GO:0043332 mating projection tip | GO:0005933 cellular bud | GO:0005737 cytoplasm | GO:0000131 incipient cellular bud site |
orf19.1910	1.24806	1.43421	1.37156	1.38665		Predicted ORF in Assemblies 19, 20 and 21
orf19.1911	1.34716	1.30416	1.5364	1.39952	PGA52	Putative GPI-anchored protein of unknown function; fluconazole-induced			GO:0009986 cell surface | GO:0001950 plasma membrane enriched fraction | GO:0005739 mitochondrion | GO:0009277 fungal-type cell wall | GO:0005886 plasma membrane | GO:0046658 anchored to plasma membrane |
orf19.1913	0.606987	0.564636	0.50589	0.457193		Predicted ORF in Assemblies 19, 20 and 21
orf19.1914	1.13863	0.836765	0.935304	1.55421	FAV3	Induced by mating factor in MTLa/MTLa opaque cells
[truncated: 5,874 more rows]
